# Supplementary material for: Shielding effects of myelin sheath on axolemma depolarization under transverse electric field stimulation
Source: PeerJ. 2018 Dec 3;6:e6020. doi: 10.7717/peerj.6020 (PMC6282940; doi:10.7717/peerj.6020)
Supplement: Supplemental Information 4 [file peerj-06-6020-s004.nb]

(* Content-type: application/vnd.wolfram.mathematica *)

(*** Wolfram Notebook File ***)
(* http://www.wolfram.com/nb *)

(* CreatedBy='Mathematica 10.1' *)

(*CacheID: 234*)
(* Internal cache information:
NotebookFileLineBreakTest
NotebookFileLineBreakTest
NotebookDataPosition[       158,          7]
NotebookDataLength[    980285,      25201]
NotebookOptionsPosition[    975341,      25038]
NotebookOutlinePosition[    975684,      25053]
CellTagsIndexPosition[    975641,      25050]
WindowFrame->Normal*)

(* Beginning of Notebook Content *)
Notebook[{
Cell[BoxData[
 RowBox[{
  RowBox[{
   RowBox[{"/*", " ", "Mathematica"}], " ", "notebook", " ", "for", " ", 
   "the", " ", "transmembrane", " ", "potential", " ", "expression", " ", 
   "for", " ", "an", " ", "myelinated", " ", "axon", " ", "that", " ", "is", 
   " ", "under", " ", "a", " ", "tranversal", " ", "DC", " ", "electric", " ",
    "field", " ", "exposure", " ", "*", 
   RowBox[{"/", " ", "\[IndentingNewLine]", 
    RowBox[{"/*", " ", "Step"}]}], " ", "1"}], ":", " ", 
  RowBox[{
   RowBox[{"Solve", " ", "equations", " ", 
    RowBox[{"(", "A5", ")"}]}], "-", " ", 
   RowBox[{
    RowBox[{"(", "A12", ")"}], " ", "in", " ", "Appendix", " ", "*", 
    "/"}]}]}]], "Input",
 CellChangeTimes->{{3.7170869450666018`*^9, 3.7170869470397143`*^9}, {
  3.7170889665952263`*^9, 3.7170890917033825`*^9}}],

Cell[CellGroupData[{

Cell[BoxData[
 RowBox[{"Solve", "[", 
  RowBox[{
   RowBox[{
    RowBox[{
     RowBox[{
      RowBox[{
       RowBox[{"-", "E0"}], " ", "a"}], " ", "+", 
      RowBox[{"C0", "/", "a"}]}], "\[Equal]", 
     RowBox[{
      RowBox[{"a", " ", "A1"}], "+", 
      RowBox[{"C1", "/", "a"}]}]}], "\[IndentingNewLine]", "&&", 
    RowBox[{
     RowBox[{"S0", " ", 
      RowBox[{"(", 
       RowBox[{
        RowBox[{"-", "E0"}], "-", 
        RowBox[{"C0", "/", 
         RowBox[{"a", "^", "2"}]}]}], ")"}]}], "\[Equal]", 
     RowBox[{
      RowBox[{"(", 
       RowBox[{"A1", "-", 
        RowBox[{"C1", "/", 
         RowBox[{"a", "^", "2"}]}]}], ")"}], " ", "S1"}]}], 
    "\[IndentingNewLine]", "&&", 
    RowBox[{
     RowBox[{
      RowBox[{"b", " ", "A1"}], "+", 
      RowBox[{"C1", "/", "b"}]}], "\[Equal]", 
     RowBox[{
      RowBox[{"b", " ", "A2"}], "+", 
      RowBox[{"C2", "/", "b"}]}]}], "\[IndentingNewLine]", "&&", 
    RowBox[{
     RowBox[{"S1", " ", 
      RowBox[{"(", 
       RowBox[{"A1", "-", 
        RowBox[{"C1", "/", 
         RowBox[{"b", "^", "2"}]}]}], ")"}]}], "\[Equal]", 
     RowBox[{"S2", " ", 
      RowBox[{"(", 
       RowBox[{"A2", "-", 
        RowBox[{"C2", "/", 
         RowBox[{"b", "^", "2"}]}]}], ")"}]}]}], "\[IndentingNewLine]", "&&", 
    RowBox[{
     RowBox[{
      RowBox[{"c", " ", "A2"}], "+", 
      RowBox[{"C2", "/", "c"}]}], "==", 
     RowBox[{
      RowBox[{"c", " ", "A3"}], "+", 
      RowBox[{"C3", "/", "c"}]}]}], "\[IndentingNewLine]", "&&", 
    RowBox[{
     RowBox[{"S2", 
      RowBox[{"(", 
       RowBox[{"A2", "-", 
        RowBox[{"C2", "/", 
         RowBox[{"c", "^", "2"}]}]}], ")"}]}], "==", 
     RowBox[{"S3", " ", 
      RowBox[{"(", 
       RowBox[{"A3", "-", 
        RowBox[{"C3", "/", 
         RowBox[{"c", "^", "2"}]}]}], ")"}]}]}], "\[IndentingNewLine]", "&&", 
    RowBox[{
     RowBox[{
      RowBox[{"d", " ", "A3"}], "+", 
      RowBox[{"C3", "/", "d"}]}], "\[Equal]", 
     RowBox[{"d", " ", "A4"}]}], "\[IndentingNewLine]", "&&", 
    RowBox[{
     RowBox[{"S3", " ", 
      RowBox[{"(", 
       RowBox[{"A3", "-", 
        RowBox[{"C3", "/", 
         RowBox[{"d", "^", "2"}]}]}], ")"}]}], "==", 
     RowBox[{"S4", " ", "A4"}]}]}], ",", 
   RowBox[{"{", 
    RowBox[{
    "C0", ",", "A1", ",", "C1", ",", "A2", ",", " ", "C2", ",", " ", "A3", 
     ",", " ", "C3", ",", "A4"}], "}"}]}], "]"}]], "Input",
 CellChangeTimes->{{3.6984037219586754`*^9, 3.698403874214943*^9}, {
  3.6984040244120064`*^9, 3.698404058747667*^9}, {3.7004339668649387`*^9, 
  3.7004340558942947`*^9}, {3.7004340950191636`*^9, 3.7004341588700757`*^9}, {
  3.7004342295694*^9, 3.7004342461054287`*^9}, {3.7170868895014234`*^9, 
  3.717087066121526*^9}}],

Cell[BoxData[
 RowBox[{"{", 
  RowBox[{"{", 
   RowBox[{
    RowBox[{"C0", "\[Rule]", 
     RowBox[{"-", 
      RowBox[{"(", 
       RowBox[{
        RowBox[{"(", 
         RowBox[{
          RowBox[{
           SuperscriptBox["a", "4"], " ", 
           SuperscriptBox["b", "2"], " ", 
           SuperscriptBox["c", "2"], " ", "E0", " ", "S0", " ", "S1", " ", 
           "S2", " ", "S3"}], "+", 
          RowBox[{
           SuperscriptBox["a", "2"], " ", 
           SuperscriptBox["b", "4"], " ", 
           SuperscriptBox["c", "2"], " ", "E0", " ", "S0", " ", "S1", " ", 
           "S2", " ", "S3"}], "+", 
          RowBox[{
           SuperscriptBox["a", "4"], " ", 
           SuperscriptBox["c", "4"], " ", "E0", " ", "S0", " ", "S1", " ", 
           "S2", " ", "S3"}], "+", 
          RowBox[{
           SuperscriptBox["a", "2"], " ", 
           SuperscriptBox["b", "2"], " ", 
           SuperscriptBox["c", "4"], " ", "E0", " ", "S0", " ", "S1", " ", 
           "S2", " ", "S3"}], "+", 
          RowBox[{
           SuperscriptBox["a", "4"], " ", 
           SuperscriptBox["b", "2"], " ", 
           SuperscriptBox["d", "2"], " ", "E0", " ", "S0", " ", "S1", " ", 
           "S2", " ", "S3"}], "+", 
          RowBox[{
           SuperscriptBox["a", "2"], " ", 
           SuperscriptBox["b", "4"], " ", 
           SuperscriptBox["d", "2"], " ", "E0", " ", "S0", " ", "S1", " ", 
           "S2", " ", "S3"}], "+", 
          RowBox[{
           SuperscriptBox["a", "4"], " ", 
           SuperscriptBox["c", "2"], " ", 
           SuperscriptBox["d", "2"], " ", "E0", " ", "S0", " ", "S1", " ", 
           "S2", " ", "S3"}], "+", 
          RowBox[{
           SuperscriptBox["a", "2"], " ", 
           SuperscriptBox["b", "2"], " ", 
           SuperscriptBox["c", "2"], " ", 
           SuperscriptBox["d", "2"], " ", "E0", " ", "S0", " ", "S1", " ", 
           "S2", " ", "S3"}], "-", 
          RowBox[{
           SuperscriptBox["a", "4"], " ", 
           SuperscriptBox["b", "2"], " ", 
           SuperscriptBox["c", "2"], " ", "E0", " ", 
           SuperscriptBox["S1", "2"], " ", "S2", " ", "S3"}], "+", 
          RowBox[{
           SuperscriptBox["a", "2"], " ", 
           SuperscriptBox["b", "4"], " ", 
           SuperscriptBox["c", "2"], " ", "E0", " ", 
           SuperscriptBox["S1", "2"], " ", "S2", " ", "S3"}], "-", 
          RowBox[{
           SuperscriptBox["a", "4"], " ", 
           SuperscriptBox["c", "4"], " ", "E0", " ", 
           SuperscriptBox["S1", "2"], " ", "S2", " ", "S3"}], "+", 
          RowBox[{
           SuperscriptBox["a", "2"], " ", 
           SuperscriptBox["b", "2"], " ", 
           SuperscriptBox["c", "4"], " ", "E0", " ", 
           SuperscriptBox["S1", "2"], " ", "S2", " ", "S3"}], "-", 
          RowBox[{
           SuperscriptBox["a", "4"], " ", 
           SuperscriptBox["b", "2"], " ", 
           SuperscriptBox["d", "2"], " ", "E0", " ", 
           SuperscriptBox["S1", "2"], " ", "S2", " ", "S3"}], "+", 
          RowBox[{
           SuperscriptBox["a", "2"], " ", 
           SuperscriptBox["b", "4"], " ", 
           SuperscriptBox["d", "2"], " ", "E0", " ", 
           SuperscriptBox["S1", "2"], " ", "S2", " ", "S3"}], "-", 
          RowBox[{
           SuperscriptBox["a", "4"], " ", 
           SuperscriptBox["c", "2"], " ", 
           SuperscriptBox["d", "2"], " ", "E0", " ", 
           SuperscriptBox["S1", "2"], " ", "S2", " ", "S3"}], "+", 
          RowBox[{
           SuperscriptBox["a", "2"], " ", 
           SuperscriptBox["b", "2"], " ", 
           SuperscriptBox["c", "2"], " ", 
           SuperscriptBox["d", "2"], " ", "E0", " ", 
           SuperscriptBox["S1", "2"], " ", "S2", " ", "S3"}], "+", 
          RowBox[{
           SuperscriptBox["a", "4"], " ", 
           SuperscriptBox["b", "2"], " ", 
           SuperscriptBox["c", "2"], " ", "E0", " ", "S0", " ", 
           SuperscriptBox["S2", "2"], " ", "S3"}], "-", 
          RowBox[{
           SuperscriptBox["a", "2"], " ", 
           SuperscriptBox["b", "4"], " ", 
           SuperscriptBox["c", "2"], " ", "E0", " ", "S0", " ", 
           SuperscriptBox["S2", "2"], " ", "S3"}], "-", 
          RowBox[{
           SuperscriptBox["a", "4"], " ", 
           SuperscriptBox["c", "4"], " ", "E0", " ", "S0", " ", 
           SuperscriptBox["S2", "2"], " ", "S3"}], "+", 
          RowBox[{
           SuperscriptBox["a", "2"], " ", 
           SuperscriptBox["b", "2"], " ", 
           SuperscriptBox["c", "4"], " ", "E0", " ", "S0", " ", 
           SuperscriptBox["S2", "2"], " ", "S3"}], "+", 
          RowBox[{
           SuperscriptBox["a", "4"], " ", 
           SuperscriptBox["b", "2"], " ", 
           SuperscriptBox["d", "2"], " ", "E0", " ", "S0", " ", 
           SuperscriptBox["S2", "2"], " ", "S3"}], "-", 
          RowBox[{
           SuperscriptBox["a", "2"], " ", 
           SuperscriptBox["b", "4"], " ", 
           SuperscriptBox["d", "2"], " ", "E0", " ", "S0", " ", 
           SuperscriptBox["S2", "2"], " ", "S3"}], "-", 
          RowBox[{
           SuperscriptBox["a", "4"], " ", 
           SuperscriptBox["c", "2"], " ", 
           SuperscriptBox["d", "2"], " ", "E0", " ", "S0", " ", 
           SuperscriptBox["S2", "2"], " ", "S3"}], "+", 
          RowBox[{
           SuperscriptBox["a", "2"], " ", 
           SuperscriptBox["b", "2"], " ", 
           SuperscriptBox["c", "2"], " ", 
           SuperscriptBox["d", "2"], " ", "E0", " ", "S0", " ", 
           SuperscriptBox["S2", "2"], " ", "S3"}], "-", 
          RowBox[{
           SuperscriptBox["a", "4"], " ", 
           SuperscriptBox["b", "2"], " ", 
           SuperscriptBox["c", "2"], " ", "E0", " ", "S1", " ", 
           SuperscriptBox["S2", "2"], " ", "S3"}], "-", 
          RowBox[{
           SuperscriptBox["a", "2"], " ", 
           SuperscriptBox["b", "4"], " ", 
           SuperscriptBox["c", "2"], " ", "E0", " ", "S1", " ", 
           SuperscriptBox["S2", "2"], " ", "S3"}], "+", 
          RowBox[{
           SuperscriptBox["a", "4"], " ", 
           SuperscriptBox["c", "4"], " ", "E0", " ", "S1", " ", 
           SuperscriptBox["S2", "2"], " ", "S3"}], "+", 
          RowBox[{
           SuperscriptBox["a", "2"], " ", 
           SuperscriptBox["b", "2"], " ", 
           SuperscriptBox["c", "4"], " ", "E0", " ", "S1", " ", 
           SuperscriptBox["S2", "2"], " ", "S3"}], "-", 
          RowBox[{
           SuperscriptBox["a", "4"], " ", 
           SuperscriptBox["b", "2"], " ", 
           SuperscriptBox["d", "2"], " ", "E0", " ", "S1", " ", 
           SuperscriptBox["S2", "2"], " ", "S3"}], "-", 
          RowBox[{
           SuperscriptBox["a", "2"], " ", 
           SuperscriptBox["b", "4"], " ", 
           SuperscriptBox["d", "2"], " ", "E0", " ", "S1", " ", 
           SuperscriptBox["S2", "2"], " ", "S3"}], "+", 
          RowBox[{
           SuperscriptBox["a", "4"], " ", 
           SuperscriptBox["c", "2"], " ", 
           SuperscriptBox["d", "2"], " ", "E0", " ", "S1", " ", 
           SuperscriptBox["S2", "2"], " ", "S3"}], "+", 
          RowBox[{
           SuperscriptBox["a", "2"], " ", 
           SuperscriptBox["b", "2"], " ", 
           SuperscriptBox["c", "2"], " ", 
           SuperscriptBox["d", "2"], " ", "E0", " ", "S1", " ", 
           SuperscriptBox["S2", "2"], " ", "S3"}], "+", 
          RowBox[{
           SuperscriptBox["a", "4"], " ", 
           SuperscriptBox["b", "2"], " ", 
           SuperscriptBox["c", "2"], " ", "E0", " ", "S0", " ", "S1", " ", 
           SuperscriptBox["S3", "2"]}], "+", 
          RowBox[{
           SuperscriptBox["a", "2"], " ", 
           SuperscriptBox["b", "4"], " ", 
           SuperscriptBox["c", "2"], " ", "E0", " ", "S0", " ", "S1", " ", 
           SuperscriptBox["S3", "2"]}], "-", 
          RowBox[{
           SuperscriptBox["a", "4"], " ", 
           SuperscriptBox["c", "4"], " ", "E0", " ", "S0", " ", "S1", " ", 
           SuperscriptBox["S3", "2"]}], "-", 
          RowBox[{
           SuperscriptBox["a", "2"], " ", 
           SuperscriptBox["b", "2"], " ", 
           SuperscriptBox["c", "4"], " ", "E0", " ", "S0", " ", "S1", " ", 
           SuperscriptBox["S3", "2"]}], "-", 
          RowBox[{
           SuperscriptBox["a", "4"], " ", 
           SuperscriptBox["b", "2"], " ", 
           SuperscriptBox["d", "2"], " ", "E0", " ", "S0", " ", "S1", " ", 
           SuperscriptBox["S3", "2"]}], "-", 
          RowBox[{
           SuperscriptBox["a", "2"], " ", 
           SuperscriptBox["b", "4"], " ", 
           SuperscriptBox["d", "2"], " ", "E0", " ", "S0", " ", "S1", " ", 
           SuperscriptBox["S3", "2"]}], "+", 
          RowBox[{
           SuperscriptBox["a", "4"], " ", 
           SuperscriptBox["c", "2"], " ", 
           SuperscriptBox["d", "2"], " ", "E0", " ", "S0", " ", "S1", " ", 
           SuperscriptBox["S3", "2"]}], "+", 
          RowBox[{
           SuperscriptBox["a", "2"], " ", 
           SuperscriptBox["b", "2"], " ", 
           SuperscriptBox["c", "2"], " ", 
           SuperscriptBox["d", "2"], " ", "E0", " ", "S0", " ", "S1", " ", 
           SuperscriptBox["S3", "2"]}], "-", 
          RowBox[{
           SuperscriptBox["a", "4"], " ", 
           SuperscriptBox["b", "2"], " ", 
           SuperscriptBox["c", "2"], " ", "E0", " ", 
           SuperscriptBox["S1", "2"], " ", 
           SuperscriptBox["S3", "2"]}], "+", 
          RowBox[{
           SuperscriptBox["a", "2"], " ", 
           SuperscriptBox["b", "4"], " ", 
           SuperscriptBox["c", "2"], " ", "E0", " ", 
           SuperscriptBox["S1", "2"], " ", 
           SuperscriptBox["S3", "2"]}], "+", 
          RowBox[{
           SuperscriptBox["a", "4"], " ", 
           SuperscriptBox["c", "4"], " ", "E0", " ", 
           SuperscriptBox["S1", "2"], " ", 
           SuperscriptBox["S3", "2"]}], "-", 
          RowBox[{
           SuperscriptBox["a", "2"], " ", 
           SuperscriptBox["b", "2"], " ", 
           SuperscriptBox["c", "4"], " ", "E0", " ", 
           SuperscriptBox["S1", "2"], " ", 
           SuperscriptBox["S3", "2"]}], "+", 
          RowBox[{
           SuperscriptBox["a", "4"], " ", 
           SuperscriptBox["b", "2"], " ", 
           SuperscriptBox["d", "2"], " ", "E0", " ", 
           SuperscriptBox["S1", "2"], " ", 
           SuperscriptBox["S3", "2"]}], "-", 
          RowBox[{
           SuperscriptBox["a", "2"], " ", 
           SuperscriptBox["b", "4"], " ", 
           SuperscriptBox["d", "2"], " ", "E0", " ", 
           SuperscriptBox["S1", "2"], " ", 
           SuperscriptBox["S3", "2"]}], "-", 
          RowBox[{
           SuperscriptBox["a", "4"], " ", 
           SuperscriptBox["c", "2"], " ", 
           SuperscriptBox["d", "2"], " ", "E0", " ", 
           SuperscriptBox["S1", "2"], " ", 
           SuperscriptBox["S3", "2"]}], "+", 
          RowBox[{
           SuperscriptBox["a", "2"], " ", 
           SuperscriptBox["b", "2"], " ", 
           SuperscriptBox["c", "2"], " ", 
           SuperscriptBox["d", "2"], " ", "E0", " ", 
           SuperscriptBox["S1", "2"], " ", 
           SuperscriptBox["S3", "2"]}], "+", 
          RowBox[{
           SuperscriptBox["a", "4"], " ", 
           SuperscriptBox["b", "2"], " ", 
           SuperscriptBox["c", "2"], " ", "E0", " ", "S0", " ", "S2", " ", 
           SuperscriptBox["S3", "2"]}], "-", 
          RowBox[{
           SuperscriptBox["a", "2"], " ", 
           SuperscriptBox["b", "4"], " ", 
           SuperscriptBox["c", "2"], " ", "E0", " ", "S0", " ", "S2", " ", 
           SuperscriptBox["S3", "2"]}], "+", 
          RowBox[{
           SuperscriptBox["a", "4"], " ", 
           SuperscriptBox["c", "4"], " ", "E0", " ", "S0", " ", "S2", " ", 
           SuperscriptBox["S3", "2"]}], "-", 
          RowBox[{
           SuperscriptBox["a", "2"], " ", 
           SuperscriptBox["b", "2"], " ", 
           SuperscriptBox["c", "4"], " ", "E0", " ", "S0", " ", "S2", " ", 
           SuperscriptBox["S3", "2"]}], "-", 
          RowBox[{
           SuperscriptBox["a", "4"], " ", 
           SuperscriptBox["b", "2"], " ", 
           SuperscriptBox["d", "2"], " ", "E0", " ", "S0", " ", "S2", " ", 
           SuperscriptBox["S3", "2"]}], "+", 
          RowBox[{
           SuperscriptBox["a", "2"], " ", 
           SuperscriptBox["b", "4"], " ", 
           SuperscriptBox["d", "2"], " ", "E0", " ", "S0", " ", "S2", " ", 
           SuperscriptBox["S3", "2"]}], "-", 
          RowBox[{
           SuperscriptBox["a", "4"], " ", 
           SuperscriptBox["c", "2"], " ", 
           SuperscriptBox["d", "2"], " ", "E0", " ", "S0", " ", "S2", " ", 
           SuperscriptBox["S3", "2"]}], "+", 
          RowBox[{
           SuperscriptBox["a", "2"], " ", 
           SuperscriptBox["b", "2"], " ", 
           SuperscriptBox["c", "2"], " ", 
           SuperscriptBox["d", "2"], " ", "E0", " ", "S0", " ", "S2", " ", 
           SuperscriptBox["S3", "2"]}], "-", 
          RowBox[{
           SuperscriptBox["a", "4"], " ", 
           SuperscriptBox["b", "2"], " ", 
           SuperscriptBox["c", "2"], " ", "E0", " ", "S1", " ", "S2", " ", 
           SuperscriptBox["S3", "2"]}], "-", 
          RowBox[{
           SuperscriptBox["a", "2"], " ", 
           SuperscriptBox["b", "4"], " ", 
           SuperscriptBox["c", "2"], " ", "E0", " ", "S1", " ", "S2", " ", 
           SuperscriptBox["S3", "2"]}], "-", 
          RowBox[{
           SuperscriptBox["a", "4"], " ", 
           SuperscriptBox["c", "4"], " ", "E0", " ", "S1", " ", "S2", " ", 
           SuperscriptBox["S3", "2"]}], "-", 
          RowBox[{
           SuperscriptBox["a", "2"], " ", 
           SuperscriptBox["b", "2"], " ", 
           SuperscriptBox["c", "4"], " ", "E0", " ", "S1", " ", "S2", " ", 
           SuperscriptBox["S3", "2"]}], "+", 
          RowBox[{
           SuperscriptBox["a", "4"], " ", 
           SuperscriptBox["b", "2"], " ", 
           SuperscriptBox["d", "2"], " ", "E0", " ", "S1", " ", "S2", " ", 
           SuperscriptBox["S3", "2"]}], "+", 
          RowBox[{
           SuperscriptBox["a", "2"], " ", 
           SuperscriptBox["b", "4"], " ", 
           SuperscriptBox["d", "2"], " ", "E0", " ", "S1", " ", "S2", " ", 
           SuperscriptBox["S3", "2"]}], "+", 
          RowBox[{
           SuperscriptBox["a", "4"], " ", 
           SuperscriptBox["c", "2"], " ", 
           SuperscriptBox["d", "2"], " ", "E0", " ", "S1", " ", "S2", " ", 
           SuperscriptBox["S3", "2"]}], "+", 
          RowBox[{
           SuperscriptBox["a", "2"], " ", 
           SuperscriptBox["b", "2"], " ", 
           SuperscriptBox["c", "2"], " ", 
           SuperscriptBox["d", "2"], " ", "E0", " ", "S1", " ", "S2", " ", 
           SuperscriptBox["S3", "2"]}], "+", 
          RowBox[{
           SuperscriptBox["a", "4"], " ", 
           SuperscriptBox["b", "2"], " ", 
           SuperscriptBox["c", "2"], " ", "E0", " ", "S0", " ", "S1", " ", 
           "S2", " ", "S4"}], "+", 
          RowBox[{
           SuperscriptBox["a", "2"], " ", 
           SuperscriptBox["b", "4"], " ", 
           SuperscriptBox["c", "2"], " ", "E0", " ", "S0", " ", "S1", " ", 
           "S2", " ", "S4"}], "+", 
          RowBox[{
           SuperscriptBox["a", "4"], " ", 
           SuperscriptBox["c", "4"], " ", "E0", " ", "S0", " ", "S1", " ", 
           "S2", " ", "S4"}], "+", 
          RowBox[{
           SuperscriptBox["a", "2"], " ", 
           SuperscriptBox["b", "2"], " ", 
           SuperscriptBox["c", "4"], " ", "E0", " ", "S0", " ", "S1", " ", 
           "S2", " ", "S4"}], "-", 
          RowBox[{
           SuperscriptBox["a", "4"], " ", 
           SuperscriptBox["b", "2"], " ", 
           SuperscriptBox["d", "2"], " ", "E0", " ", "S0", " ", "S1", " ", 
           "S2", " ", "S4"}], "-", 
          RowBox[{
           SuperscriptBox["a", "2"], " ", 
           SuperscriptBox["b", "4"], " ", 
           SuperscriptBox["d", "2"], " ", "E0", " ", "S0", " ", "S1", " ", 
           "S2", " ", "S4"}], "-", 
          RowBox[{
           SuperscriptBox["a", "4"], " ", 
           SuperscriptBox["c", "2"], " ", 
           SuperscriptBox["d", "2"], " ", "E0", " ", "S0", " ", "S1", " ", 
           "S2", " ", "S4"}], "-", 
          RowBox[{
           SuperscriptBox["a", "2"], " ", 
           SuperscriptBox["b", "2"], " ", 
           SuperscriptBox["c", "2"], " ", 
           SuperscriptBox["d", "2"], " ", "E0", " ", "S0", " ", "S1", " ", 
           "S2", " ", "S4"}], "-", 
          RowBox[{
           SuperscriptBox["a", "4"], " ", 
           SuperscriptBox["b", "2"], " ", 
           SuperscriptBox["c", "2"], " ", "E0", " ", 
           SuperscriptBox["S1", "2"], " ", "S2", " ", "S4"}], "+", 
          RowBox[{
           SuperscriptBox["a", "2"], " ", 
           SuperscriptBox["b", "4"], " ", 
           SuperscriptBox["c", "2"], " ", "E0", " ", 
           SuperscriptBox["S1", "2"], " ", "S2", " ", "S4"}], "-", 
          RowBox[{
           SuperscriptBox["a", "4"], " ", 
           SuperscriptBox["c", "4"], " ", "E0", " ", 
           SuperscriptBox["S1", "2"], " ", "S2", " ", "S4"}], "+", 
          RowBox[{
           SuperscriptBox["a", "2"], " ", 
           SuperscriptBox["b", "2"], " ", 
           SuperscriptBox["c", "4"], " ", "E0", " ", 
           SuperscriptBox["S1", "2"], " ", "S2", " ", "S4"}], "+", 
          RowBox[{
           SuperscriptBox["a", "4"], " ", 
           SuperscriptBox["b", "2"], " ", 
           SuperscriptBox["d", "2"], " ", "E0", " ", 
           SuperscriptBox["S1", "2"], " ", "S2", " ", "S4"}], "-", 
          RowBox[{
           SuperscriptBox["a", "2"], " ", 
           SuperscriptBox["b", "4"], " ", 
           SuperscriptBox["d", "2"], " ", "E0", " ", 
           SuperscriptBox["S1", "2"], " ", "S2", " ", "S4"}], "+", 
          RowBox[{
           SuperscriptBox["a", "4"], " ", 
           SuperscriptBox["c", "2"], " ", 
           SuperscriptBox["d", "2"], " ", "E0", " ", 
           SuperscriptBox["S1", "2"], " ", "S2", " ", "S4"}], "-", 
          RowBox[{
           SuperscriptBox["a", "2"], " ", 
           SuperscriptBox["b", "2"], " ", 
           SuperscriptBox["c", "2"], " ", 
           SuperscriptBox["d", "2"], " ", "E0", " ", 
           SuperscriptBox["S1", "2"], " ", "S2", " ", "S4"}], "+", 
          RowBox[{
           SuperscriptBox["a", "4"], " ", 
           SuperscriptBox["b", "2"], " ", 
           SuperscriptBox["c", "2"], " ", "E0", " ", "S0", " ", 
           SuperscriptBox["S2", "2"], " ", "S4"}], "-", 
          RowBox[{
           SuperscriptBox["a", "2"], " ", 
           SuperscriptBox["b", "4"], " ", 
           SuperscriptBox["c", "2"], " ", "E0", " ", "S0", " ", 
           SuperscriptBox["S2", "2"], " ", "S4"}], "-", 
          RowBox[{
           SuperscriptBox["a", "4"], " ", 
           SuperscriptBox["c", "4"], " ", "E0", " ", "S0", " ", 
           SuperscriptBox["S2", "2"], " ", "S4"}], "+", 
          RowBox[{
           SuperscriptBox["a", "2"], " ", 
           SuperscriptBox["b", "2"], " ", 
           SuperscriptBox["c", "4"], " ", "E0", " ", "S0", " ", 
           SuperscriptBox["S2", "2"], " ", "S4"}], "-", 
          RowBox[{
           SuperscriptBox["a", "4"], " ", 
           SuperscriptBox["b", "2"], " ", 
           SuperscriptBox["d", "2"], " ", "E0", " ", "S0", " ", 
           SuperscriptBox["S2", "2"], " ", "S4"}], "+", 
          RowBox[{
           SuperscriptBox["a", "2"], " ", 
           SuperscriptBox["b", "4"], " ", 
           SuperscriptBox["d", "2"], " ", "E0", " ", "S0", " ", 
           SuperscriptBox["S2", "2"], " ", "S4"}], "+", 
          RowBox[{
           SuperscriptBox["a", "4"], " ", 
           SuperscriptBox["c", "2"], " ", 
           SuperscriptBox["d", "2"], " ", "E0", " ", "S0", " ", 
           SuperscriptBox["S2", "2"], " ", "S4"}], "-", 
          RowBox[{
           SuperscriptBox["a", "2"], " ", 
           SuperscriptBox["b", "2"], " ", 
           SuperscriptBox["c", "2"], " ", 
           SuperscriptBox["d", "2"], " ", "E0", " ", "S0", " ", 
           SuperscriptBox["S2", "2"], " ", "S4"}], "-", 
          RowBox[{
           SuperscriptBox["a", "4"], " ", 
           SuperscriptBox["b", "2"], " ", 
           SuperscriptBox["c", "2"], " ", "E0", " ", "S1", " ", 
           SuperscriptBox["S2", "2"], " ", "S4"}], "-", 
          RowBox[{
           SuperscriptBox["a", "2"], " ", 
           SuperscriptBox["b", "4"], " ", 
           SuperscriptBox["c", "2"], " ", "E0", " ", "S1", " ", 
           SuperscriptBox["S2", "2"], " ", "S4"}], "+", 
          RowBox[{
           SuperscriptBox["a", "4"], " ", 
           SuperscriptBox["c", "4"], " ", "E0", " ", "S1", " ", 
           SuperscriptBox["S2", "2"], " ", "S4"}], "+", 
          RowBox[{
           SuperscriptBox["a", "2"], " ", 
           SuperscriptBox["b", "2"], " ", 
           SuperscriptBox["c", "4"], " ", "E0", " ", "S1", " ", 
           SuperscriptBox["S2", "2"], " ", "S4"}], "+", 
          RowBox[{
           SuperscriptBox["a", "4"], " ", 
           SuperscriptBox["b", "2"], " ", 
           SuperscriptBox["d", "2"], " ", "E0", " ", "S1", " ", 
           SuperscriptBox["S2", "2"], " ", "S4"}], "+", 
          RowBox[{
           SuperscriptBox["a", "2"], " ", 
           SuperscriptBox["b", "4"], " ", 
           SuperscriptBox["d", "2"], " ", "E0", " ", "S1", " ", 
           SuperscriptBox["S2", "2"], " ", "S4"}], "-", 
          RowBox[{
           SuperscriptBox["a", "4"], " ", 
           SuperscriptBox["c", "2"], " ", 
           SuperscriptBox["d", "2"], " ", "E0", " ", "S1", " ", 
           SuperscriptBox["S2", "2"], " ", "S4"}], "-", 
          RowBox[{
           SuperscriptBox["a", "2"], " ", 
           SuperscriptBox["b", "2"], " ", 
           SuperscriptBox["c", "2"], " ", 
           SuperscriptBox["d", "2"], " ", "E0", " ", "S1", " ", 
           SuperscriptBox["S2", "2"], " ", "S4"}], "+", 
          RowBox[{
           SuperscriptBox["a", "4"], " ", 
           SuperscriptBox["b", "2"], " ", 
           SuperscriptBox["c", "2"], " ", "E0", " ", "S0", " ", "S1", " ", 
           "S3", " ", "S4"}], "+", 
          RowBox[{
           SuperscriptBox["a", "2"], " ", 
           SuperscriptBox["b", "4"], " ", 
           SuperscriptBox["c", "2"], " ", "E0", " ", "S0", " ", "S1", " ", 
           "S3", " ", "S4"}], "-", 
          RowBox[{
           SuperscriptBox["a", "4"], " ", 
           SuperscriptBox["c", "4"], " ", "E0", " ", "S0", " ", "S1", " ", 
           "S3", " ", "S4"}], "-", 
          RowBox[{
           SuperscriptBox["a", "2"], " ", 
           SuperscriptBox["b", "2"], " ", 
           SuperscriptBox["c", "4"], " ", "E0", " ", "S0", " ", "S1", " ", 
           "S3", " ", "S4"}], "+", 
          RowBox[{
           SuperscriptBox["a", "4"], " ", 
           SuperscriptBox["b", "2"], " ", 
           SuperscriptBox["d", "2"], " ", "E0", " ", "S0", " ", "S1", " ", 
           "S3", " ", "S4"}], "+", 
          RowBox[{
           SuperscriptBox["a", "2"], " ", 
           SuperscriptBox["b", "4"], " ", 
           SuperscriptBox["d", "2"], " ", "E0", " ", "S0", " ", "S1", " ", 
           "S3", " ", "S4"}], "-", 
          RowBox[{
           SuperscriptBox["a", "4"], " ", 
           SuperscriptBox["c", "2"], " ", 
           SuperscriptBox["d", "2"], " ", "E0", " ", "S0", " ", "S1", " ", 
           "S3", " ", "S4"}], "-", 
          RowBox[{
           SuperscriptBox["a", "2"], " ", 
           SuperscriptBox["b", "2"], " ", 
           SuperscriptBox["c", "2"], " ", 
           SuperscriptBox["d", "2"], " ", "E0", " ", "S0", " ", "S1", " ", 
           "S3", " ", "S4"}], "-", 
          RowBox[{
           SuperscriptBox["a", "4"], " ", 
           SuperscriptBox["b", "2"], " ", 
           SuperscriptBox["c", "2"], " ", "E0", " ", 
           SuperscriptBox["S1", "2"], " ", "S3", " ", "S4"}], "+", 
          RowBox[{
           SuperscriptBox["a", "2"], " ", 
           SuperscriptBox["b", "4"], " ", 
           SuperscriptBox["c", "2"], " ", "E0", " ", 
           SuperscriptBox["S1", "2"], " ", "S3", " ", "S4"}], "+", 
          RowBox[{
           SuperscriptBox["a", "4"], " ", 
           SuperscriptBox["c", "4"], " ", "E0", " ", 
           SuperscriptBox["S1", "2"], " ", "S3", " ", "S4"}], "-", 
          RowBox[{
           SuperscriptBox["a", "2"], " ", 
           SuperscriptBox["b", "2"], " ", 
           SuperscriptBox["c", "4"], " ", "E0", " ", 
           SuperscriptBox["S1", "2"], " ", "S3", " ", "S4"}], "-", 
          RowBox[{
           SuperscriptBox["a", "4"], " ", 
           SuperscriptBox["b", "2"], " ", 
           SuperscriptBox["d", "2"], " ", "E0", " ", 
           SuperscriptBox["S1", "2"], " ", "S3", " ", "S4"}], "+", 
          RowBox[{
           SuperscriptBox["a", "2"], " ", 
           SuperscriptBox["b", "4"], " ", 
           SuperscriptBox["d", "2"], " ", "E0", " ", 
           SuperscriptBox["S1", "2"], " ", "S3", " ", "S4"}], "+", 
          RowBox[{
           SuperscriptBox["a", "4"], " ", 
           SuperscriptBox["c", "2"], " ", 
           SuperscriptBox["d", "2"], " ", "E0", " ", 
           SuperscriptBox["S1", "2"], " ", "S3", " ", "S4"}], "-", 
          RowBox[{
           SuperscriptBox["a", "2"], " ", 
           SuperscriptBox["b", "2"], " ", 
           SuperscriptBox["c", "2"], " ", 
           SuperscriptBox["d", "2"], " ", "E0", " ", 
           SuperscriptBox["S1", "2"], " ", "S3", " ", "S4"}], "+", 
          RowBox[{
           SuperscriptBox["a", "4"], " ", 
           SuperscriptBox["b", "2"], " ", 
           SuperscriptBox["c", "2"], " ", "E0", " ", "S0", " ", "S2", " ", 
           "S3", " ", "S4"}], "-", 
          RowBox[{
           SuperscriptBox["a", "2"], " ", 
           SuperscriptBox["b", "4"], " ", 
           SuperscriptBox["c", "2"], " ", "E0", " ", "S0", " ", "S2", " ", 
           "S3", " ", "S4"}], "+", 
          RowBox[{
           SuperscriptBox["a", "4"], " ", 
           SuperscriptBox["c", "4"], " ", "E0", " ", "S0", " ", "S2", " ", 
           "S3", " ", "S4"}], "-", 
          RowBox[{
           SuperscriptBox["a", "2"], " ", 
           SuperscriptBox["b", "2"], " ", 
           SuperscriptBox["c", "4"], " ", "E0", " ", "S0", " ", "S2", " ", 
           "S3", " ", "S4"}], "+", 
          RowBox[{
           SuperscriptBox["a", "4"], " ", 
           SuperscriptBox["b", "2"], " ", 
           SuperscriptBox["d", "2"], " ", "E0", " ", "S0", " ", "S2", " ", 
           "S3", " ", "S4"}], "-", 
          RowBox[{
           SuperscriptBox["a", "2"], " ", 
           SuperscriptBox["b", "4"], " ", 
           SuperscriptBox["d", "2"], " ", "E0", " ", "S0", " ", "S2", " ", 
           "S3", " ", "S4"}], "+", 
          RowBox[{
           SuperscriptBox["a", "4"], " ", 
           SuperscriptBox["c", "2"], " ", 
           SuperscriptBox["d", "2"], " ", "E0", " ", "S0", " ", "S2", " ", 
           "S3", " ", "S4"}], "-", 
          RowBox[{
           SuperscriptBox["a", "2"], " ", 
           SuperscriptBox["b", "2"], " ", 
           SuperscriptBox["c", "2"], " ", 
           SuperscriptBox["d", "2"], " ", "E0", " ", "S0", " ", "S2", " ", 
           "S3", " ", "S4"}], "-", 
          RowBox[{
           SuperscriptBox["a", "4"], " ", 
           SuperscriptBox["b", "2"], " ", 
           SuperscriptBox["c", "2"], " ", "E0", " ", "S1", " ", "S2", " ", 
           "S3", " ", "S4"}], "-", 
          RowBox[{
           SuperscriptBox["a", "2"], " ", 
           SuperscriptBox["b", "4"], " ", 
           SuperscriptBox["c", "2"], " ", "E0", " ", "S1", " ", "S2", " ", 
           "S3", " ", "S4"}], "-", 
          RowBox[{
           SuperscriptBox["a", "4"], " ", 
           SuperscriptBox["c", "4"], " ", "E0", " ", "S1", " ", "S2", " ", 
           "S3", " ", "S4"}], "-", 
          RowBox[{
           SuperscriptBox["a", "2"], " ", 
           SuperscriptBox["b", "2"], " ", 
           SuperscriptBox["c", "4"], " ", "E0", " ", "S1", " ", "S2", " ", 
           "S3", " ", "S4"}], "-", 
          RowBox[{
           SuperscriptBox["a", "4"], " ", 
           SuperscriptBox["b", "2"], " ", 
           SuperscriptBox["d", "2"], " ", "E0", " ", "S1", " ", "S2", " ", 
           "S3", " ", "S4"}], "-", 
          RowBox[{
           SuperscriptBox["a", "2"], " ", 
           SuperscriptBox["b", "4"], " ", 
           SuperscriptBox["d", "2"], " ", "E0", " ", "S1", " ", "S2", " ", 
           "S3", " ", "S4"}], "-", 
          RowBox[{
           SuperscriptBox["a", "4"], " ", 
           SuperscriptBox["c", "2"], " ", 
           SuperscriptBox["d", "2"], " ", "E0", " ", "S1", " ", "S2", " ", 
           "S3", " ", "S4"}], "-", 
          RowBox[{
           SuperscriptBox["a", "2"], " ", 
           SuperscriptBox["b", "2"], " ", 
           SuperscriptBox["c", "2"], " ", 
           SuperscriptBox["d", "2"], " ", "E0", " ", "S1", " ", "S2", " ", 
           "S3", " ", "S4"}]}], ")"}], "/", 
        RowBox[{"(", 
         RowBox[{
          RowBox[{
           SuperscriptBox["a", "2"], " ", 
           SuperscriptBox["b", "2"], " ", 
           SuperscriptBox["c", "2"], " ", "S0", " ", "S1", " ", "S2", " ", 
           "S3"}], "+", 
          RowBox[{
           SuperscriptBox["b", "4"], " ", 
           SuperscriptBox["c", "2"], " ", "S0", " ", "S1", " ", "S2", " ", 
           "S3"}], "+", 
          RowBox[{
           SuperscriptBox["a", "2"], " ", 
           SuperscriptBox["c", "4"], " ", "S0", " ", "S1", " ", "S2", " ", 
           "S3"}], "+", 
          RowBox[{
           SuperscriptBox["b", "2"], " ", 
           SuperscriptBox["c", "4"], " ", "S0", " ", "S1", " ", "S2", " ", 
           "S3"}], "+", 
          RowBox[{
           SuperscriptBox["a", "2"], " ", 
           SuperscriptBox["b", "2"], " ", 
           SuperscriptBox["d", "2"], " ", "S0", " ", "S1", " ", "S2", " ", 
           "S3"}], "+", 
          RowBox[{
           SuperscriptBox["b", "4"], " ", 
           SuperscriptBox["d", "2"], " ", "S0", " ", "S1", " ", "S2", " ", 
           "S3"}], "+", 
          RowBox[{
           SuperscriptBox["a", "2"], " ", 
           SuperscriptBox["c", "2"], " ", 
           SuperscriptBox["d", "2"], " ", "S0", " ", "S1", " ", "S2", " ", 
           "S3"}], "+", 
          RowBox[{
           SuperscriptBox["b", "2"], " ", 
           SuperscriptBox["c", "2"], " ", 
           SuperscriptBox["d", "2"], " ", "S0", " ", "S1", " ", "S2", " ", 
           "S3"}], "+", 
          RowBox[{
           SuperscriptBox["a", "2"], " ", 
           SuperscriptBox["b", "2"], " ", 
           SuperscriptBox["c", "2"], " ", 
           SuperscriptBox["S1", "2"], " ", "S2", " ", "S3"}], "-", 
          RowBox[{
           SuperscriptBox["b", "4"], " ", 
           SuperscriptBox["c", "2"], " ", 
           SuperscriptBox["S1", "2"], " ", "S2", " ", "S3"}], "+", 
          RowBox[{
           SuperscriptBox["a", "2"], " ", 
           SuperscriptBox["c", "4"], " ", 
           SuperscriptBox["S1", "2"], " ", "S2", " ", "S3"}], "-", 
          RowBox[{
           SuperscriptBox["b", "2"], " ", 
           SuperscriptBox["c", "4"], " ", 
           SuperscriptBox["S1", "2"], " ", "S2", " ", "S3"}], "+", 
          RowBox[{
           SuperscriptBox["a", "2"], " ", 
           SuperscriptBox["b", "2"], " ", 
           SuperscriptBox["d", "2"], " ", 
           SuperscriptBox["S1", "2"], " ", "S2", " ", "S3"}], "-", 
          RowBox[{
           SuperscriptBox["b", "4"], " ", 
           SuperscriptBox["d", "2"], " ", 
           SuperscriptBox["S1", "2"], " ", "S2", " ", "S3"}], "+", 
          RowBox[{
           SuperscriptBox["a", "2"], " ", 
           SuperscriptBox["c", "2"], " ", 
           SuperscriptBox["d", "2"], " ", 
           SuperscriptBox["S1", "2"], " ", "S2", " ", "S3"}], "-", 
          RowBox[{
           SuperscriptBox["b", "2"], " ", 
           SuperscriptBox["c", "2"], " ", 
           SuperscriptBox["d", "2"], " ", 
           SuperscriptBox["S1", "2"], " ", "S2", " ", "S3"}], "+", 
          RowBox[{
           SuperscriptBox["a", "2"], " ", 
           SuperscriptBox["b", "2"], " ", 
           SuperscriptBox["c", "2"], " ", "S0", " ", 
           SuperscriptBox["S2", "2"], " ", "S3"}], "-", 
          RowBox[{
           SuperscriptBox["b", "4"], " ", 
           SuperscriptBox["c", "2"], " ", "S0", " ", 
           SuperscriptBox["S2", "2"], " ", "S3"}], "-", 
          RowBox[{
           SuperscriptBox["a", "2"], " ", 
           SuperscriptBox["c", "4"], " ", "S0", " ", 
           SuperscriptBox["S2", "2"], " ", "S3"}], "+", 
          RowBox[{
           SuperscriptBox["b", "2"], " ", 
           SuperscriptBox["c", "4"], " ", "S0", " ", 
           SuperscriptBox["S2", "2"], " ", "S3"}], "+", 
          RowBox[{
           SuperscriptBox["a", "2"], " ", 
           SuperscriptBox["b", "2"], " ", 
           SuperscriptBox["d", "2"], " ", "S0", " ", 
           SuperscriptBox["S2", "2"], " ", "S3"}], "-", 
          RowBox[{
           SuperscriptBox["b", "4"], " ", 
           SuperscriptBox["d", "2"], " ", "S0", " ", 
           SuperscriptBox["S2", "2"], " ", "S3"}], "-", 
          RowBox[{
           SuperscriptBox["a", "2"], " ", 
           SuperscriptBox["c", "2"], " ", 
           SuperscriptBox["d", "2"], " ", "S0", " ", 
           SuperscriptBox["S2", "2"], " ", "S3"}], "+", 
          RowBox[{
           SuperscriptBox["b", "2"], " ", 
           SuperscriptBox["c", "2"], " ", 
           SuperscriptBox["d", "2"], " ", "S0", " ", 
           SuperscriptBox["S2", "2"], " ", "S3"}], "+", 
          RowBox[{
           SuperscriptBox["a", "2"], " ", 
           SuperscriptBox["b", "2"], " ", 
           SuperscriptBox["c", "2"], " ", "S1", " ", 
           SuperscriptBox["S2", "2"], " ", "S3"}], "+", 
          RowBox[{
           SuperscriptBox["b", "4"], " ", 
           SuperscriptBox["c", "2"], " ", "S1", " ", 
           SuperscriptBox["S2", "2"], " ", "S3"}], "-", 
          RowBox[{
           SuperscriptBox["a", "2"], " ", 
           SuperscriptBox["c", "4"], " ", "S1", " ", 
           SuperscriptBox["S2", "2"], " ", "S3"}], "-", 
          RowBox[{
           SuperscriptBox["b", "2"], " ", 
           SuperscriptBox["c", "4"], " ", "S1", " ", 
           SuperscriptBox["S2", "2"], " ", "S3"}], "+", 
          RowBox[{
           SuperscriptBox["a", "2"], " ", 
           SuperscriptBox["b", "2"], " ", 
           SuperscriptBox["d", "2"], " ", "S1", " ", 
           SuperscriptBox["S2", "2"], " ", "S3"}], "+", 
          RowBox[{
           SuperscriptBox["b", "4"], " ", 
           SuperscriptBox["d", "2"], " ", "S1", " ", 
           SuperscriptBox["S2", "2"], " ", "S3"}], "-", 
          RowBox[{
           SuperscriptBox["a", "2"], " ", 
           SuperscriptBox["c", "2"], " ", 
           SuperscriptBox["d", "2"], " ", "S1", " ", 
           SuperscriptBox["S2", "2"], " ", "S3"}], "-", 
          RowBox[{
           SuperscriptBox["b", "2"], " ", 
           SuperscriptBox["c", "2"], " ", 
           SuperscriptBox["d", "2"], " ", "S1", " ", 
           SuperscriptBox["S2", "2"], " ", "S3"}], "+", 
          RowBox[{
           SuperscriptBox["a", "2"], " ", 
           SuperscriptBox["b", "2"], " ", 
           SuperscriptBox["c", "2"], " ", "S0", " ", "S1", " ", 
           SuperscriptBox["S3", "2"]}], "+", 
          RowBox[{
           SuperscriptBox["b", "4"], " ", 
           SuperscriptBox["c", "2"], " ", "S0", " ", "S1", " ", 
           SuperscriptBox["S3", "2"]}], "-", 
          RowBox[{
           SuperscriptBox["a", "2"], " ", 
           SuperscriptBox["c", "4"], " ", "S0", " ", "S1", " ", 
           SuperscriptBox["S3", "2"]}], "-", 
          RowBox[{
           SuperscriptBox["b", "2"], " ", 
           SuperscriptBox["c", "4"], " ", "S0", " ", "S1", " ", 
           SuperscriptBox["S3", "2"]}], "-", 
          RowBox[{
           SuperscriptBox["a", "2"], " ", 
           SuperscriptBox["b", "2"], " ", 
           SuperscriptBox["d", "2"], " ", "S0", " ", "S1", " ", 
           SuperscriptBox["S3", "2"]}], "-", 
          RowBox[{
           SuperscriptBox["b", "4"], " ", 
           SuperscriptBox["d", "2"], " ", "S0", " ", "S1", " ", 
           SuperscriptBox["S3", "2"]}], "+", 
          RowBox[{
           SuperscriptBox["a", "2"], " ", 
           SuperscriptBox["c", "2"], " ", 
           SuperscriptBox["d", "2"], " ", "S0", " ", "S1", " ", 
           SuperscriptBox["S3", "2"]}], "+", 
          RowBox[{
           SuperscriptBox["b", "2"], " ", 
           SuperscriptBox["c", "2"], " ", 
           SuperscriptBox["d", "2"], " ", "S0", " ", "S1", " ", 
           SuperscriptBox["S3", "2"]}], "+", 
          RowBox[{
           SuperscriptBox["a", "2"], " ", 
           SuperscriptBox["b", "2"], " ", 
           SuperscriptBox["c", "2"], " ", 
           SuperscriptBox["S1", "2"], " ", 
           SuperscriptBox["S3", "2"]}], "-", 
          RowBox[{
           SuperscriptBox["b", "4"], " ", 
           SuperscriptBox["c", "2"], " ", 
           SuperscriptBox["S1", "2"], " ", 
           SuperscriptBox["S3", "2"]}], "-", 
          RowBox[{
           SuperscriptBox["a", "2"], " ", 
           SuperscriptBox["c", "4"], " ", 
           SuperscriptBox["S1", "2"], " ", 
           SuperscriptBox["S3", "2"]}], "+", 
          RowBox[{
           SuperscriptBox["b", "2"], " ", 
           SuperscriptBox["c", "4"], " ", 
           SuperscriptBox["S1", "2"], " ", 
           SuperscriptBox["S3", "2"]}], "-", 
          RowBox[{
           SuperscriptBox["a", "2"], " ", 
           SuperscriptBox["b", "2"], " ", 
           SuperscriptBox["d", "2"], " ", 
           SuperscriptBox["S1", "2"], " ", 
           SuperscriptBox["S3", "2"]}], "+", 
          RowBox[{
           SuperscriptBox["b", "4"], " ", 
           SuperscriptBox["d", "2"], " ", 
           SuperscriptBox["S1", "2"], " ", 
           SuperscriptBox["S3", "2"]}], "+", 
          RowBox[{
           SuperscriptBox["a", "2"], " ", 
           SuperscriptBox["c", "2"], " ", 
           SuperscriptBox["d", "2"], " ", 
           SuperscriptBox["S1", "2"], " ", 
           SuperscriptBox["S3", "2"]}], "-", 
          RowBox[{
           SuperscriptBox["b", "2"], " ", 
           SuperscriptBox["c", "2"], " ", 
           SuperscriptBox["d", "2"], " ", 
           SuperscriptBox["S1", "2"], " ", 
           SuperscriptBox["S3", "2"]}], "+", 
          RowBox[{
           SuperscriptBox["a", "2"], " ", 
           SuperscriptBox["b", "2"], " ", 
           SuperscriptBox["c", "2"], " ", "S0", " ", "S2", " ", 
           SuperscriptBox["S3", "2"]}], "-", 
          RowBox[{
           SuperscriptBox["b", "4"], " ", 
           SuperscriptBox["c", "2"], " ", "S0", " ", "S2", " ", 
           SuperscriptBox["S3", "2"]}], "+", 
          RowBox[{
           SuperscriptBox["a", "2"], " ", 
           SuperscriptBox["c", "4"], " ", "S0", " ", "S2", " ", 
           SuperscriptBox["S3", "2"]}], "-", 
          RowBox[{
           SuperscriptBox["b", "2"], " ", 
           SuperscriptBox["c", "4"], " ", "S0", " ", "S2", " ", 
           SuperscriptBox["S3", "2"]}], "-", 
          RowBox[{
           SuperscriptBox["a", "2"], " ", 
           SuperscriptBox["b", "2"], " ", 
           SuperscriptBox["d", "2"], " ", "S0", " ", "S2", " ", 
           SuperscriptBox["S3", "2"]}], "+", 
          RowBox[{
           SuperscriptBox["b", "4"], " ", 
           SuperscriptBox["d", "2"], " ", "S0", " ", "S2", " ", 
           SuperscriptBox["S3", "2"]}], "-", 
          RowBox[{
           SuperscriptBox["a", "2"], " ", 
           SuperscriptBox["c", "2"], " ", 
           SuperscriptBox["d", "2"], " ", "S0", " ", "S2", " ", 
           SuperscriptBox["S3", "2"]}], "+", 
          RowBox[{
           SuperscriptBox["b", "2"], " ", 
           SuperscriptBox["c", "2"], " ", 
           SuperscriptBox["d", "2"], " ", "S0", " ", "S2", " ", 
           SuperscriptBox["S3", "2"]}], "+", 
          RowBox[{
           SuperscriptBox["a", "2"], " ", 
           SuperscriptBox["b", "2"], " ", 
           SuperscriptBox["c", "2"], " ", "S1", " ", "S2", " ", 
           SuperscriptBox["S3", "2"]}], "+", 
          RowBox[{
           SuperscriptBox["b", "4"], " ", 
           SuperscriptBox["c", "2"], " ", "S1", " ", "S2", " ", 
           SuperscriptBox["S3", "2"]}], "+", 
          RowBox[{
           SuperscriptBox["a", "2"], " ", 
           SuperscriptBox["c", "4"], " ", "S1", " ", "S2", " ", 
           SuperscriptBox["S3", "2"]}], "+", 
          RowBox[{
           SuperscriptBox["b", "2"], " ", 
           SuperscriptBox["c", "4"], " ", "S1", " ", "S2", " ", 
           SuperscriptBox["S3", "2"]}], "-", 
          RowBox[{
           SuperscriptBox["a", "2"], " ", 
           SuperscriptBox["b", "2"], " ", 
           SuperscriptBox["d", "2"], " ", "S1", " ", "S2", " ", 
           SuperscriptBox["S3", "2"]}], "-", 
          RowBox[{
           SuperscriptBox["b", "4"], " ", 
           SuperscriptBox["d", "2"], " ", "S1", " ", "S2", " ", 
           SuperscriptBox["S3", "2"]}], "-", 
          RowBox[{
           SuperscriptBox["a", "2"], " ", 
           SuperscriptBox["c", "2"], " ", 
           SuperscriptBox["d", "2"], " ", "S1", " ", "S2", " ", 
           SuperscriptBox["S3", "2"]}], "-", 
          RowBox[{
           SuperscriptBox["b", "2"], " ", 
           SuperscriptBox["c", "2"], " ", 
           SuperscriptBox["d", "2"], " ", "S1", " ", "S2", " ", 
           SuperscriptBox["S3", "2"]}], "+", 
          RowBox[{
           SuperscriptBox["a", "2"], " ", 
           SuperscriptBox["b", "2"], " ", 
           SuperscriptBox["c", "2"], " ", "S0", " ", "S1", " ", "S2", " ", 
           "S4"}], "+", 
          RowBox[{
           SuperscriptBox["b", "4"], " ", 
           SuperscriptBox["c", "2"], " ", "S0", " ", "S1", " ", "S2", " ", 
           "S4"}], "+", 
          RowBox[{
           SuperscriptBox["a", "2"], " ", 
           SuperscriptBox["c", "4"], " ", "S0", " ", "S1", " ", "S2", " ", 
           "S4"}], "+", 
          RowBox[{
           SuperscriptBox["b", "2"], " ", 
           SuperscriptBox["c", "4"], " ", "S0", " ", "S1", " ", "S2", " ", 
           "S4"}], "-", 
          RowBox[{
           SuperscriptBox["a", "2"], " ", 
           SuperscriptBox["b", "2"], " ", 
           SuperscriptBox["d", "2"], " ", "S0", " ", "S1", " ", "S2", " ", 
           "S4"}], "-", 
          RowBox[{
           SuperscriptBox["b", "4"], " ", 
           SuperscriptBox["d", "2"], " ", "S0", " ", "S1", " ", "S2", " ", 
           "S4"}], "-", 
          RowBox[{
           SuperscriptBox["a", "2"], " ", 
           SuperscriptBox["c", "2"], " ", 
           SuperscriptBox["d", "2"], " ", "S0", " ", "S1", " ", "S2", " ", 
           "S4"}], "-", 
          RowBox[{
           SuperscriptBox["b", "2"], " ", 
           SuperscriptBox["c", "2"], " ", 
           SuperscriptBox["d", "2"], " ", "S0", " ", "S1", " ", "S2", " ", 
           "S4"}], "+", 
          RowBox[{
           SuperscriptBox["a", "2"], " ", 
           SuperscriptBox["b", "2"], " ", 
           SuperscriptBox["c", "2"], " ", 
           SuperscriptBox["S1", "2"], " ", "S2", " ", "S4"}], "-", 
          RowBox[{
           SuperscriptBox["b", "4"], " ", 
           SuperscriptBox["c", "2"], " ", 
           SuperscriptBox["S1", "2"], " ", "S2", " ", "S4"}], "+", 
          RowBox[{
           SuperscriptBox["a", "2"], " ", 
           SuperscriptBox["c", "4"], " ", 
           SuperscriptBox["S1", "2"], " ", "S2", " ", "S4"}], "-", 
          RowBox[{
           SuperscriptBox["b", "2"], " ", 
           SuperscriptBox["c", "4"], " ", 
           SuperscriptBox["S1", "2"], " ", "S2", " ", "S4"}], "-", 
          RowBox[{
           SuperscriptBox["a", "2"], " ", 
           SuperscriptBox["b", "2"], " ", 
           SuperscriptBox["d", "2"], " ", 
           SuperscriptBox["S1", "2"], " ", "S2", " ", "S4"}], "+", 
          RowBox[{
           SuperscriptBox["b", "4"], " ", 
           SuperscriptBox["d", "2"], " ", 
           SuperscriptBox["S1", "2"], " ", "S2", " ", "S4"}], "-", 
          RowBox[{
           SuperscriptBox["a", "2"], " ", 
           SuperscriptBox["c", "2"], " ", 
           SuperscriptBox["d", "2"], " ", 
           SuperscriptBox["S1", "2"], " ", "S2", " ", "S4"}], "+", 
          RowBox[{
           SuperscriptBox["b", "2"], " ", 
           SuperscriptBox["c", "2"], " ", 
           SuperscriptBox["d", "2"], " ", 
           SuperscriptBox["S1", "2"], " ", "S2", " ", "S4"}], "+", 
          RowBox[{
           SuperscriptBox["a", "2"], " ", 
           SuperscriptBox["b", "2"], " ", 
           SuperscriptBox["c", "2"], " ", "S0", " ", 
           SuperscriptBox["S2", "2"], " ", "S4"}], "-", 
          RowBox[{
           SuperscriptBox["b", "4"], " ", 
           SuperscriptBox["c", "2"], " ", "S0", " ", 
           SuperscriptBox["S2", "2"], " ", "S4"}], "-", 
          RowBox[{
           SuperscriptBox["a", "2"], " ", 
           SuperscriptBox["c", "4"], " ", "S0", " ", 
           SuperscriptBox["S2", "2"], " ", "S4"}], "+", 
          RowBox[{
           SuperscriptBox["b", "2"], " ", 
           SuperscriptBox["c", "4"], " ", "S0", " ", 
           SuperscriptBox["S2", "2"], " ", "S4"}], "-", 
          RowBox[{
           SuperscriptBox["a", "2"], " ", 
           SuperscriptBox["b", "2"], " ", 
           SuperscriptBox["d", "2"], " ", "S0", " ", 
           SuperscriptBox["S2", "2"], " ", "S4"}], "+", 
          RowBox[{
           SuperscriptBox["b", "4"], " ", 
           SuperscriptBox["d", "2"], " ", "S0", " ", 
           SuperscriptBox["S2", "2"], " ", "S4"}], "+", 
          RowBox[{
           SuperscriptBox["a", "2"], " ", 
           SuperscriptBox["c", "2"], " ", 
           SuperscriptBox["d", "2"], " ", "S0", " ", 
           SuperscriptBox["S2", "2"], " ", "S4"}], "-", 
          RowBox[{
           SuperscriptBox["b", "2"], " ", 
           SuperscriptBox["c", "2"], " ", 
           SuperscriptBox["d", "2"], " ", "S0", " ", 
           SuperscriptBox["S2", "2"], " ", "S4"}], "+", 
          RowBox[{
           SuperscriptBox["a", "2"], " ", 
           SuperscriptBox["b", "2"], " ", 
           SuperscriptBox["c", "2"], " ", "S1", " ", 
           SuperscriptBox["S2", "2"], " ", "S4"}], "+", 
          RowBox[{
           SuperscriptBox["b", "4"], " ", 
           SuperscriptBox["c", "2"], " ", "S1", " ", 
           SuperscriptBox["S2", "2"], " ", "S4"}], "-", 
          RowBox[{
           SuperscriptBox["a", "2"], " ", 
           SuperscriptBox["c", "4"], " ", "S1", " ", 
           SuperscriptBox["S2", "2"], " ", "S4"}], "-", 
          RowBox[{
           SuperscriptBox["b", "2"], " ", 
           SuperscriptBox["c", "4"], " ", "S1", " ", 
           SuperscriptBox["S2", "2"], " ", "S4"}], "-", 
          RowBox[{
           SuperscriptBox["a", "2"], " ", 
           SuperscriptBox["b", "2"], " ", 
           SuperscriptBox["d", "2"], " ", "S1", " ", 
           SuperscriptBox["S2", "2"], " ", "S4"}], "-", 
          RowBox[{
           SuperscriptBox["b", "4"], " ", 
           SuperscriptBox["d", "2"], " ", "S1", " ", 
           SuperscriptBox["S2", "2"], " ", "S4"}], "+", 
          RowBox[{
           SuperscriptBox["a", "2"], " ", 
           SuperscriptBox["c", "2"], " ", 
           SuperscriptBox["d", "2"], " ", "S1", " ", 
           SuperscriptBox["S2", "2"], " ", "S4"}], "+", 
          RowBox[{
           SuperscriptBox["b", "2"], " ", 
           SuperscriptBox["c", "2"], " ", 
           SuperscriptBox["d", "2"], " ", "S1", " ", 
           SuperscriptBox["S2", "2"], " ", "S4"}], "+", 
          RowBox[{
           SuperscriptBox["a", "2"], " ", 
           SuperscriptBox["b", "2"], " ", 
           SuperscriptBox["c", "2"], " ", "S0", " ", "S1", " ", "S3", " ", 
           "S4"}], "+", 
          RowBox[{
           SuperscriptBox["b", "4"], " ", 
           SuperscriptBox["c", "2"], " ", "S0", " ", "S1", " ", "S3", " ", 
           "S4"}], "-", 
          RowBox[{
           SuperscriptBox["a", "2"], " ", 
           SuperscriptBox["c", "4"], " ", "S0", " ", "S1", " ", "S3", " ", 
           "S4"}], "-", 
          RowBox[{
           SuperscriptBox["b", "2"], " ", 
           SuperscriptBox["c", "4"], " ", "S0", " ", "S1", " ", "S3", " ", 
           "S4"}], "+", 
          RowBox[{
           SuperscriptBox["a", "2"], " ", 
           SuperscriptBox["b", "2"], " ", 
           SuperscriptBox["d", "2"], " ", "S0", " ", "S1", " ", "S3", " ", 
           "S4"}], "+", 
          RowBox[{
           SuperscriptBox["b", "4"], " ", 
           SuperscriptBox["d", "2"], " ", "S0", " ", "S1", " ", "S3", " ", 
           "S4"}], "-", 
          RowBox[{
           SuperscriptBox["a", "2"], " ", 
           SuperscriptBox["c", "2"], " ", 
           SuperscriptBox["d", "2"], " ", "S0", " ", "S1", " ", "S3", " ", 
           "S4"}], "-", 
          RowBox[{
           SuperscriptBox["b", "2"], " ", 
           SuperscriptBox["c", "2"], " ", 
           SuperscriptBox["d", "2"], " ", "S0", " ", "S1", " ", "S3", " ", 
           "S4"}], "+", 
          RowBox[{
           SuperscriptBox["a", "2"], " ", 
           SuperscriptBox["b", "2"], " ", 
           SuperscriptBox["c", "2"], " ", 
           SuperscriptBox["S1", "2"], " ", "S3", " ", "S4"}], "-", 
          RowBox[{
           SuperscriptBox["b", "4"], " ", 
           SuperscriptBox["c", "2"], " ", 
           SuperscriptBox["S1", "2"], " ", "S3", " ", "S4"}], "-", 
          RowBox[{
           SuperscriptBox["a", "2"], " ", 
           SuperscriptBox["c", "4"], " ", 
           SuperscriptBox["S1", "2"], " ", "S3", " ", "S4"}], "+", 
          RowBox[{
           SuperscriptBox["b", "2"], " ", 
           SuperscriptBox["c", "4"], " ", 
           SuperscriptBox["S1", "2"], " ", "S3", " ", "S4"}], "+", 
          RowBox[{
           SuperscriptBox["a", "2"], " ", 
           SuperscriptBox["b", "2"], " ", 
           SuperscriptBox["d", "2"], " ", 
           SuperscriptBox["S1", "2"], " ", "S3", " ", "S4"}], "-", 
          RowBox[{
           SuperscriptBox["b", "4"], " ", 
           SuperscriptBox["d", "2"], " ", 
           SuperscriptBox["S1", "2"], " ", "S3", " ", "S4"}], "-", 
          RowBox[{
           SuperscriptBox["a", "2"], " ", 
           SuperscriptBox["c", "2"], " ", 
           SuperscriptBox["d", "2"], " ", 
           SuperscriptBox["S1", "2"], " ", "S3", " ", "S4"}], "+", 
          RowBox[{
           SuperscriptBox["b", "2"], " ", 
           SuperscriptBox["c", "2"], " ", 
           SuperscriptBox["d", "2"], " ", 
           SuperscriptBox["S1", "2"], " ", "S3", " ", "S4"}], "+", 
          RowBox[{
           SuperscriptBox["a", "2"], " ", 
           SuperscriptBox["b", "2"], " ", 
           SuperscriptBox["c", "2"], " ", "S0", " ", "S2", " ", "S3", " ", 
           "S4"}], "-", 
          RowBox[{
           SuperscriptBox["b", "4"], " ", 
           SuperscriptBox["c", "2"], " ", "S0", " ", "S2", " ", "S3", " ", 
           "S4"}], "+", 
          RowBox[{
           SuperscriptBox["a", "2"], " ", 
           SuperscriptBox["c", "4"], " ", "S0", " ", "S2", " ", "S3", " ", 
           "S4"}], "-", 
          RowBox[{
           SuperscriptBox["b", "2"], " ", 
           SuperscriptBox["c", "4"], " ", "S0", " ", "S2", " ", "S3", " ", 
           "S4"}], "+", 
          RowBox[{
           SuperscriptBox["a", "2"], " ", 
           SuperscriptBox["b", "2"], " ", 
           SuperscriptBox["d", "2"], " ", "S0", " ", "S2", " ", "S3", " ", 
           "S4"}], "-", 
          RowBox[{
           SuperscriptBox["b", "4"], " ", 
           SuperscriptBox["d", "2"], " ", "S0", " ", "S2", " ", "S3", " ", 
           "S4"}], "+", 
          RowBox[{
           SuperscriptBox["a", "2"], " ", 
           SuperscriptBox["c", "2"], " ", 
           SuperscriptBox["d", "2"], " ", "S0", " ", "S2", " ", "S3", " ", 
           "S4"}], "-", 
          RowBox[{
           SuperscriptBox["b", "2"], " ", 
           SuperscriptBox["c", "2"], " ", 
           SuperscriptBox["d", "2"], " ", "S0", " ", "S2", " ", "S3", " ", 
           "S4"}], "+", 
          RowBox[{
           SuperscriptBox["a", "2"], " ", 
           SuperscriptBox["b", "2"], " ", 
           SuperscriptBox["c", "2"], " ", "S1", " ", "S2", " ", "S3", " ", 
           "S4"}], "+", 
          RowBox[{
           SuperscriptBox["b", "4"], " ", 
           SuperscriptBox["c", "2"], " ", "S1", " ", "S2", " ", "S3", " ", 
           "S4"}], "+", 
          RowBox[{
           SuperscriptBox["a", "2"], " ", 
           SuperscriptBox["c", "4"], " ", "S1", " ", "S2", " ", "S3", " ", 
           "S4"}], "+", 
          RowBox[{
           SuperscriptBox["b", "2"], " ", 
           SuperscriptBox["c", "4"], " ", "S1", " ", "S2", " ", "S3", " ", 
           "S4"}], "+", 
          RowBox[{
           SuperscriptBox["a", "2"], " ", 
           SuperscriptBox["b", "2"], " ", 
           SuperscriptBox["d", "2"], " ", "S1", " ", "S2", " ", "S3", " ", 
           "S4"}], "+", 
          RowBox[{
           SuperscriptBox["b", "4"], " ", 
           SuperscriptBox["d", "2"], " ", "S1", " ", "S2", " ", "S3", " ", 
           "S4"}], "+", 
          RowBox[{
           SuperscriptBox["a", "2"], " ", 
           SuperscriptBox["c", "2"], " ", 
           SuperscriptBox["d", "2"], " ", "S1", " ", "S2", " ", "S3", " ", 
           "S4"}], "+", 
          RowBox[{
           SuperscriptBox["b", "2"], " ", 
           SuperscriptBox["c", "2"], " ", 
           SuperscriptBox["d", "2"], " ", "S1", " ", "S2", " ", "S3", " ", 
           "S4"}]}], ")"}]}], ")"}]}]}], ",", 
    RowBox[{"A1", "\[Rule]", 
     RowBox[{"-", 
      RowBox[{"(", 
       RowBox[{
        RowBox[{"(", 
         RowBox[{"2", " ", "E0", " ", "S0", " ", 
          RowBox[{"(", 
           RowBox[{
            RowBox[{"-", 
             FractionBox[
              RowBox[{"2", " ", "S1", " ", "S2", " ", 
               RowBox[{"(", 
                RowBox[{
                 RowBox[{"-", 
                  FractionBox[
                   RowBox[{"2", " ", "S2", " ", "S3", " ", 
                    RowBox[{"(", 
                    RowBox[{
                    FractionBox["S3", "d"], "+", 
                    FractionBox["S4", "d"]}], ")"}]}], 
                   SuperscriptBox["c", "3"]]}], "-", 
                 RowBox[{
                  RowBox[{"(", 
                   RowBox[{
                    RowBox[{"-", 
                    FractionBox["S2", 
                    SuperscriptBox["c", "3"]]}], "+", 
                    FractionBox["S3", 
                    SuperscriptBox["c", "3"]]}], ")"}], " ", 
                  RowBox[{"(", 
                   RowBox[{
                    RowBox[{"S3", " ", 
                    RowBox[{"(", 
                    RowBox[{
                    FractionBox["S3", "d"], "+", 
                    FractionBox["S4", "d"]}], ")"}]}], "+", 
                    FractionBox[
                    RowBox[{"S3", " ", 
                    RowBox[{"(", 
                    RowBox[{
                    RowBox[{
                    RowBox[{"-", "d"}], " ", "S3"}], "+", 
                    RowBox[{"d", " ", "S4"}]}], ")"}]}], 
                    SuperscriptBox["c", "2"]]}], ")"}]}]}], ")"}]}], 
              SuperscriptBox["b", "3"]]}], "-", 
            RowBox[{
             RowBox[{"(", 
              RowBox[{
               RowBox[{"-", 
                FractionBox["S1", 
                 SuperscriptBox["b", "3"]]}], "+", 
               FractionBox["S2", 
                SuperscriptBox["b", "3"]]}], ")"}], " ", 
             RowBox[{"(", 
              RowBox[{
               RowBox[{"S2", " ", 
                RowBox[{"(", 
                 RowBox[{
                  RowBox[{"-", 
                   FractionBox[
                    RowBox[{"2", " ", "S2", " ", "S3", " ", 
                    RowBox[{"(", 
                    RowBox[{
                    FractionBox["S3", "d"], "+", 
                    FractionBox["S4", "d"]}], ")"}]}], 
                    SuperscriptBox["c", "3"]]}], "-", 
                  RowBox[{
                   RowBox[{"(", 
                    RowBox[{
                    RowBox[{"-", 
                    FractionBox["S2", 
                    SuperscriptBox["c", "3"]]}], "+", 
                    FractionBox["S3", 
                    SuperscriptBox["c", "3"]]}], ")"}], " ", 
                   RowBox[{"(", 
                    RowBox[{
                    RowBox[{"S3", " ", 
                    RowBox[{"(", 
                    RowBox[{
                    FractionBox["S3", "d"], "+", 
                    FractionBox["S4", "d"]}], ")"}]}], "+", 
                    FractionBox[
                    RowBox[{"S3", " ", 
                    RowBox[{"(", 
                    RowBox[{
                    RowBox[{
                    RowBox[{"-", "d"}], " ", "S3"}], "+", 
                    RowBox[{"d", " ", "S4"}]}], ")"}]}], 
                    SuperscriptBox["c", "2"]]}], ")"}]}]}], ")"}]}], "+", 
               FractionBox[
                RowBox[{"S2", " ", 
                 RowBox[{"(", 
                  RowBox[{
                   RowBox[{"-", 
                    FractionBox[
                    RowBox[{"2", " ", "S3", " ", 
                    RowBox[{"(", 
                    RowBox[{
                    RowBox[{"-", 
                    FractionBox[
                    RowBox[{"S2", " ", "S3"}], "d"]}], "-", 
                    FractionBox[
                    RowBox[{"S2", " ", "S4"}], "d"]}], ")"}]}], "c"]}], "-", 
                   RowBox[{
                    RowBox[{"(", 
                    RowBox[{
                    FractionBox["S2", "c"], "+", 
                    FractionBox["S3", "c"]}], ")"}], " ", 
                    RowBox[{"(", 
                    RowBox[{
                    RowBox[{"S3", " ", 
                    RowBox[{"(", 
                    RowBox[{
                    FractionBox["S3", "d"], "+", 
                    FractionBox["S4", "d"]}], ")"}]}], "+", 
                    FractionBox[
                    RowBox[{"S3", " ", 
                    RowBox[{"(", 
                    RowBox[{
                    RowBox[{
                    RowBox[{"-", "d"}], " ", "S3"}], "+", 
                    RowBox[{"d", " ", "S4"}]}], ")"}]}], 
                    SuperscriptBox["c", "2"]]}], ")"}]}]}], ")"}]}], 
                SuperscriptBox["b", "2"]]}], ")"}]}]}], ")"}]}], ")"}], "/", 
        RowBox[{"(", 
         RowBox[{"a", " ", 
          RowBox[{"(", 
           RowBox[{
            RowBox[{
             RowBox[{"-", 
              RowBox[{"(", 
               RowBox[{
                RowBox[{"-", 
                 FractionBox["S0", "a"]}], "-", 
                FractionBox["S1", "a"]}], ")"}]}], " ", 
             RowBox[{"(", 
              RowBox[{
               RowBox[{"-", 
                FractionBox[
                 RowBox[{"2", " ", "S1", " ", "S2", " ", 
                  RowBox[{"(", 
                   RowBox[{
                    RowBox[{"-", 
                    FractionBox[
                    RowBox[{"2", " ", "S2", " ", "S3", " ", 
                    RowBox[{"(", 
                    RowBox[{
                    FractionBox["S3", "d"], "+", 
                    FractionBox["S4", "d"]}], ")"}]}], 
                    SuperscriptBox["c", "3"]]}], "-", 
                    RowBox[{
                    RowBox[{"(", 
                    RowBox[{
                    RowBox[{"-", 
                    FractionBox["S2", 
                    SuperscriptBox["c", "3"]]}], "+", 
                    FractionBox["S3", 
                    SuperscriptBox["c", "3"]]}], ")"}], " ", 
                    RowBox[{"(", 
                    RowBox[{
                    RowBox[{"S3", " ", 
                    RowBox[{"(", 
                    RowBox[{
                    FractionBox["S3", "d"], "+", 
                    FractionBox["S4", "d"]}], ")"}]}], "+", 
                    FractionBox[
                    RowBox[{"S3", " ", 
                    RowBox[{"(", 
                    RowBox[{
                    RowBox[{
                    RowBox[{"-", "d"}], " ", "S3"}], "+", 
                    RowBox[{"d", " ", "S4"}]}], ")"}]}], 
                    SuperscriptBox["c", "2"]]}], ")"}]}]}], ")"}]}], 
                 SuperscriptBox["b", "3"]]}], "-", 
               RowBox[{
                RowBox[{"(", 
                 RowBox[{
                  RowBox[{"-", 
                   FractionBox["S1", 
                    SuperscriptBox["b", "3"]]}], "+", 
                  FractionBox["S2", 
                   SuperscriptBox["b", "3"]]}], ")"}], " ", 
                RowBox[{"(", 
                 RowBox[{
                  RowBox[{"S2", " ", 
                   RowBox[{"(", 
                    RowBox[{
                    RowBox[{"-", 
                    FractionBox[
                    RowBox[{"2", " ", "S2", " ", "S3", " ", 
                    RowBox[{"(", 
                    RowBox[{
                    FractionBox["S3", "d"], "+", 
                    FractionBox["S4", "d"]}], ")"}]}], 
                    SuperscriptBox["c", "3"]]}], "-", 
                    RowBox[{
                    RowBox[{"(", 
                    RowBox[{
                    RowBox[{"-", 
                    FractionBox["S2", 
                    SuperscriptBox["c", "3"]]}], "+", 
                    FractionBox["S3", 
                    SuperscriptBox["c", "3"]]}], ")"}], " ", 
                    RowBox[{"(", 
                    RowBox[{
                    RowBox[{"S3", " ", 
                    RowBox[{"(", 
                    RowBox[{
                    FractionBox["S3", "d"], "+", 
                    FractionBox["S4", "d"]}], ")"}]}], "+", 
                    FractionBox[
                    RowBox[{"S3", " ", 
                    RowBox[{"(", 
                    RowBox[{
                    RowBox[{
                    RowBox[{"-", "d"}], " ", "S3"}], "+", 
                    RowBox[{"d", " ", "S4"}]}], ")"}]}], 
                    SuperscriptBox["c", "2"]]}], ")"}]}]}], ")"}]}], "+", 
                  FractionBox[
                   RowBox[{"S2", " ", 
                    RowBox[{"(", 
                    RowBox[{
                    RowBox[{"-", 
                    FractionBox[
                    RowBox[{"2", " ", "S3", " ", 
                    RowBox[{"(", 
                    RowBox[{
                    RowBox[{"-", 
                    FractionBox[
                    RowBox[{"S2", " ", "S3"}], "d"]}], "-", 
                    FractionBox[
                    RowBox[{"S2", " ", "S4"}], "d"]}], ")"}]}], "c"]}], "-", 
                    RowBox[{
                    RowBox[{"(", 
                    RowBox[{
                    FractionBox["S2", "c"], "+", 
                    FractionBox["S3", "c"]}], ")"}], " ", 
                    RowBox[{"(", 
                    RowBox[{
                    RowBox[{"S3", " ", 
                    RowBox[{"(", 
                    RowBox[{
                    FractionBox["S3", "d"], "+", 
                    FractionBox["S4", "d"]}], ")"}]}], "+", 
                    FractionBox[
                    RowBox[{"S3", " ", 
                    RowBox[{"(", 
                    RowBox[{
                    RowBox[{
                    RowBox[{"-", "d"}], " ", "S3"}], "+", 
                    RowBox[{"d", " ", "S4"}]}], ")"}]}], 
                    SuperscriptBox["c", "2"]]}], ")"}]}]}], ")"}]}], 
                   SuperscriptBox["b", "2"]]}], ")"}]}]}], ")"}]}], "+", 
            RowBox[{
             RowBox[{"(", 
              RowBox[{
               RowBox[{"-", 
                FractionBox["S0", 
                 SuperscriptBox["a", "3"]]}], "+", 
               FractionBox["S1", 
                SuperscriptBox["a", "3"]]}], ")"}], " ", 
             RowBox[{"(", 
              RowBox[{
               FractionBox[
                RowBox[{"2", " ", "S1", " ", "S2", " ", 
                 RowBox[{"(", 
                  RowBox[{
                   RowBox[{"-", 
                    FractionBox[
                    RowBox[{"2", " ", "S2", " ", "S3", " ", 
                    RowBox[{"(", 
                    RowBox[{
                    FractionBox["S3", "d"], "+", 
                    FractionBox["S4", "d"]}], ")"}]}], 
                    SuperscriptBox["c", "3"]]}], "-", 
                   RowBox[{
                    RowBox[{"(", 
                    RowBox[{
                    RowBox[{"-", 
                    FractionBox["S2", 
                    SuperscriptBox["c", "3"]]}], "+", 
                    FractionBox["S3", 
                    SuperscriptBox["c", "3"]]}], ")"}], " ", 
                    RowBox[{"(", 
                    RowBox[{
                    RowBox[{"S3", " ", 
                    RowBox[{"(", 
                    RowBox[{
                    FractionBox["S3", "d"], "+", 
                    FractionBox["S4", "d"]}], ")"}]}], "+", 
                    FractionBox[
                    RowBox[{"S3", " ", 
                    RowBox[{"(", 
                    RowBox[{
                    RowBox[{
                    RowBox[{"-", "d"}], " ", "S3"}], "+", 
                    RowBox[{"d", " ", "S4"}]}], ")"}]}], 
                    SuperscriptBox["c", "2"]]}], ")"}]}]}], ")"}]}], "b"], 
               "-", 
               RowBox[{
                RowBox[{"(", 
                 RowBox[{
                  FractionBox["S1", "b"], "+", 
                  FractionBox["S2", "b"]}], ")"}], " ", 
                RowBox[{"(", 
                 RowBox[{
                  RowBox[{"S2", " ", 
                   RowBox[{"(", 
                    RowBox[{
                    RowBox[{"-", 
                    FractionBox[
                    RowBox[{"2", " ", "S2", " ", "S3", " ", 
                    RowBox[{"(", 
                    RowBox[{
                    FractionBox["S3", "d"], "+", 
                    FractionBox["S4", "d"]}], ")"}]}], 
                    SuperscriptBox["c", "3"]]}], "-", 
                    RowBox[{
                    RowBox[{"(", 
                    RowBox[{
                    RowBox[{"-", 
                    FractionBox["S2", 
                    SuperscriptBox["c", "3"]]}], "+", 
                    FractionBox["S3", 
                    SuperscriptBox["c", "3"]]}], ")"}], " ", 
                    RowBox[{"(", 
                    RowBox[{
                    RowBox[{"S3", " ", 
                    RowBox[{"(", 
                    RowBox[{
                    FractionBox["S3", "d"], "+", 
                    FractionBox["S4", "d"]}], ")"}]}], "+", 
                    FractionBox[
                    RowBox[{"S3", " ", 
                    RowBox[{"(", 
                    RowBox[{
                    RowBox[{
                    RowBox[{"-", "d"}], " ", "S3"}], "+", 
                    RowBox[{"d", " ", "S4"}]}], ")"}]}], 
                    SuperscriptBox["c", "2"]]}], ")"}]}]}], ")"}]}], "+", 
                  FractionBox[
                   RowBox[{"S2", " ", 
                    RowBox[{"(", 
                    RowBox[{
                    RowBox[{"-", 
                    FractionBox[
                    RowBox[{"2", " ", "S3", " ", 
                    RowBox[{"(", 
                    RowBox[{
                    RowBox[{"-", 
                    FractionBox[
                    RowBox[{"S2", " ", "S3"}], "d"]}], "-", 
                    FractionBox[
                    RowBox[{"S2", " ", "S4"}], "d"]}], ")"}]}], "c"]}], "-", 
                    RowBox[{
                    RowBox[{"(", 
                    RowBox[{
                    FractionBox["S2", "c"], "+", 
                    FractionBox["S3", "c"]}], ")"}], " ", 
                    RowBox[{"(", 
                    RowBox[{
                    RowBox[{"S3", " ", 
                    RowBox[{"(", 
                    RowBox[{
                    FractionBox["S3", "d"], "+", 
                    FractionBox["S4", "d"]}], ")"}]}], "+", 
                    FractionBox[
                    RowBox[{"S3", " ", 
                    RowBox[{"(", 
                    RowBox[{
                    RowBox[{
                    RowBox[{"-", "d"}], " ", "S3"}], "+", 
                    RowBox[{"d", " ", "S4"}]}], ")"}]}], 
                    SuperscriptBox["c", "2"]]}], ")"}]}]}], ")"}]}], 
                   SuperscriptBox["b", "2"]]}], ")"}]}]}], ")"}]}]}], ")"}]}],
          ")"}]}], ")"}]}]}], ",", 
    RowBox[{"C1", "\[Rule]", 
     RowBox[{"-", 
      RowBox[{"(", 
       RowBox[{
        RowBox[{"(", 
         RowBox[{"2", " ", "E0", " ", "S0", " ", 
          RowBox[{"(", 
           RowBox[{
            RowBox[{
             SuperscriptBox["a", "2"], " ", 
             SuperscriptBox["b", "4"], " ", 
             SuperscriptBox["c", "2"], " ", "S1", " ", "S2", " ", "S3"}], "+", 
            RowBox[{
             SuperscriptBox["a", "2"], " ", 
             SuperscriptBox["b", "2"], " ", 
             SuperscriptBox["c", "4"], " ", "S1", " ", "S2", " ", "S3"}], "+", 
            RowBox[{
             SuperscriptBox["a", "2"], " ", 
             SuperscriptBox["b", "4"], " ", 
             SuperscriptBox["d", "2"], " ", "S1", " ", "S2", " ", "S3"}], "+", 
            RowBox[{
             SuperscriptBox["a", "2"], " ", 
             SuperscriptBox["b", "2"], " ", 
             SuperscriptBox["c", "2"], " ", 
             SuperscriptBox["d", "2"], " ", "S1", " ", "S2", " ", "S3"}], "-", 
            RowBox[{
             SuperscriptBox["a", "2"], " ", 
             SuperscriptBox["b", "4"], " ", 
             SuperscriptBox["c", "2"], " ", 
             SuperscriptBox["S2", "2"], " ", "S3"}], "+", 
            RowBox[{
             SuperscriptBox["a", "2"], " ", 
             SuperscriptBox["b", "2"], " ", 
             SuperscriptBox["c", "4"], " ", 
             SuperscriptBox["S2", "2"], " ", "S3"}], "-", 
            RowBox[{
             SuperscriptBox["a", "2"], " ", 
             SuperscriptBox["b", "4"], " ", 
             SuperscriptBox["d", "2"], " ", 
             SuperscriptBox["S2", "2"], " ", "S3"}], "+", 
            RowBox[{
             SuperscriptBox["a", "2"], " ", 
             SuperscriptBox["b", "2"], " ", 
             SuperscriptBox["c", "2"], " ", 
             SuperscriptBox["d", "2"], " ", 
             SuperscriptBox["S2", "2"], " ", "S3"}], "+", 
            RowBox[{
             SuperscriptBox["a", "2"], " ", 
             SuperscriptBox["b", "4"], " ", 
             SuperscriptBox["c", "2"], " ", "S1", " ", 
             SuperscriptBox["S3", "2"]}], "-", 
            RowBox[{
             SuperscriptBox["a", "2"], " ", 
             SuperscriptBox["b", "2"], " ", 
             SuperscriptBox["c", "4"], " ", "S1", " ", 
             SuperscriptBox["S3", "2"]}], "-", 
            RowBox[{
             SuperscriptBox["a", "2"], " ", 
             SuperscriptBox["b", "4"], " ", 
             SuperscriptBox["d", "2"], " ", "S1", " ", 
             SuperscriptBox["S3", "2"]}], "+", 
            RowBox[{
             SuperscriptBox["a", "2"], " ", 
             SuperscriptBox["b", "2"], " ", 
             SuperscriptBox["c", "2"], " ", 
             SuperscriptBox["d", "2"], " ", "S1", " ", 
             SuperscriptBox["S3", "2"]}], "-", 
            RowBox[{
             SuperscriptBox["a", "2"], " ", 
             SuperscriptBox["b", "4"], " ", 
             SuperscriptBox["c", "2"], " ", "S2", " ", 
             SuperscriptBox["S3", "2"]}], "-", 
            RowBox[{
             SuperscriptBox["a", "2"], " ", 
             SuperscriptBox["b", "2"], " ", 
             SuperscriptBox["c", "4"], " ", "S2", " ", 
             SuperscriptBox["S3", "2"]}], "+", 
            RowBox[{
             SuperscriptBox["a", "2"], " ", 
             SuperscriptBox["b", "4"], " ", 
             SuperscriptBox["d", "2"], " ", "S2", " ", 
             SuperscriptBox["S3", "2"]}], "+", 
            RowBox[{
             SuperscriptBox["a", "2"], " ", 
             SuperscriptBox["b", "2"], " ", 
             SuperscriptBox["c", "2"], " ", 
             SuperscriptBox["d", "2"], " ", "S2", " ", 
             SuperscriptBox["S3", "2"]}], "+", 
            RowBox[{
             SuperscriptBox["a", "2"], " ", 
             SuperscriptBox["b", "4"], " ", 
             SuperscriptBox["c", "2"], " ", "S1", " ", "S2", " ", "S4"}], "+", 
            RowBox[{
             SuperscriptBox["a", "2"], " ", 
             SuperscriptBox["b", "2"], " ", 
             SuperscriptBox["c", "4"], " ", "S1", " ", "S2", " ", "S4"}], "-", 
            RowBox[{
             SuperscriptBox["a", "2"], " ", 
             SuperscriptBox["b", "4"], " ", 
             SuperscriptBox["d", "2"], " ", "S1", " ", "S2", " ", "S4"}], "-", 
            RowBox[{
             SuperscriptBox["a", "2"], " ", 
             SuperscriptBox["b", "2"], " ", 
             SuperscriptBox["c", "2"], " ", 
             SuperscriptBox["d", "2"], " ", "S1", " ", "S2", " ", "S4"}], "-", 
            RowBox[{
             SuperscriptBox["a", "2"], " ", 
             SuperscriptBox["b", "4"], " ", 
             SuperscriptBox["c", "2"], " ", 
             SuperscriptBox["S2", "2"], " ", "S4"}], "+", 
            RowBox[{
             SuperscriptBox["a", "2"], " ", 
             SuperscriptBox["b", "2"], " ", 
             SuperscriptBox["c", "4"], " ", 
             SuperscriptBox["S2", "2"], " ", "S4"}], "+", 
            RowBox[{
             SuperscriptBox["a", "2"], " ", 
             SuperscriptBox["b", "4"], " ", 
             SuperscriptBox["d", "2"], " ", 
             SuperscriptBox["S2", "2"], " ", "S4"}], "-", 
            RowBox[{
             SuperscriptBox["a", "2"], " ", 
             SuperscriptBox["b", "2"], " ", 
             SuperscriptBox["c", "2"], " ", 
             SuperscriptBox["d", "2"], " ", 
             SuperscriptBox["S2", "2"], " ", "S4"}], "+", 
            RowBox[{
             SuperscriptBox["a", "2"], " ", 
             SuperscriptBox["b", "4"], " ", 
             SuperscriptBox["c", "2"], " ", "S1", " ", "S3", " ", "S4"}], "-", 
            RowBox[{
             SuperscriptBox["a", "2"], " ", 
             SuperscriptBox["b", "2"], " ", 
             SuperscriptBox["c", "4"], " ", "S1", " ", "S3", " ", "S4"}], "+", 
            RowBox[{
             SuperscriptBox["a", "2"], " ", 
             SuperscriptBox["b", "4"], " ", 
             SuperscriptBox["d", "2"], " ", "S1", " ", "S3", " ", "S4"}], "-", 
            RowBox[{
             SuperscriptBox["a", "2"], " ", 
             SuperscriptBox["b", "2"], " ", 
             SuperscriptBox["c", "2"], " ", 
             SuperscriptBox["d", "2"], " ", "S1", " ", "S3", " ", "S4"}], "-", 
            RowBox[{
             SuperscriptBox["a", "2"], " ", 
             SuperscriptBox["b", "4"], " ", 
             SuperscriptBox["c", "2"], " ", "S2", " ", "S3", " ", "S4"}], "-", 
            RowBox[{
             SuperscriptBox["a", "2"], " ", 
             SuperscriptBox["b", "2"], " ", 
             SuperscriptBox["c", "4"], " ", "S2", " ", "S3", " ", "S4"}], "-", 
            RowBox[{
             SuperscriptBox["a", "2"], " ", 
             SuperscriptBox["b", "4"], " ", 
             SuperscriptBox["d", "2"], " ", "S2", " ", "S3", " ", "S4"}], "-", 
            RowBox[{
             SuperscriptBox["a", "2"], " ", 
             SuperscriptBox["b", "2"], " ", 
             SuperscriptBox["c", "2"], " ", 
             SuperscriptBox["d", "2"], " ", "S2", " ", "S3", " ", "S4"}]}], 
           ")"}]}], ")"}], "/", 
        RowBox[{"(", 
         RowBox[{
          RowBox[{
           SuperscriptBox["a", "2"], " ", 
           SuperscriptBox["b", "2"], " ", 
           SuperscriptBox["c", "2"], " ", "S0", " ", "S1", " ", "S2", " ", 
           "S3"}], "+", 
          RowBox[{
           SuperscriptBox["b", "4"], " ", 
           SuperscriptBox["c", "2"], " ", "S0", " ", "S1", " ", "S2", " ", 
           "S3"}], "+", 
          RowBox[{
           SuperscriptBox["a", "2"], " ", 
           SuperscriptBox["c", "4"], " ", "S0", " ", "S1", " ", "S2", " ", 
           "S3"}], "+", 
          RowBox[{
           SuperscriptBox["b", "2"], " ", 
           SuperscriptBox["c", "4"], " ", "S0", " ", "S1", " ", "S2", " ", 
           "S3"}], "+", 
          RowBox[{
           SuperscriptBox["a", "2"], " ", 
           SuperscriptBox["b", "2"], " ", 
           SuperscriptBox["d", "2"], " ", "S0", " ", "S1", " ", "S2", " ", 
           "S3"}], "+", 
          RowBox[{
           SuperscriptBox["b", "4"], " ", 
           SuperscriptBox["d", "2"], " ", "S0", " ", "S1", " ", "S2", " ", 
           "S3"}], "+", 
          RowBox[{
           SuperscriptBox["a", "2"], " ", 
           SuperscriptBox["c", "2"], " ", 
           SuperscriptBox["d", "2"], " ", "S0", " ", "S1", " ", "S2", " ", 
           "S3"}], "+", 
          RowBox[{
           SuperscriptBox["b", "2"], " ", 
           SuperscriptBox["c", "2"], " ", 
           SuperscriptBox["d", "2"], " ", "S0", " ", "S1", " ", "S2", " ", 
           "S3"}], "+", 
          RowBox[{
           SuperscriptBox["a", "2"], " ", 
           SuperscriptBox["b", "2"], " ", 
           SuperscriptBox["c", "2"], " ", 
           SuperscriptBox["S1", "2"], " ", "S2", " ", "S3"}], "-", 
          RowBox[{
           SuperscriptBox["b", "4"], " ", 
           SuperscriptBox["c", "2"], " ", 
           SuperscriptBox["S1", "2"], " ", "S2", " ", "S3"}], "+", 
          RowBox[{
           SuperscriptBox["a", "2"], " ", 
           SuperscriptBox["c", "4"], " ", 
           SuperscriptBox["S1", "2"], " ", "S2", " ", "S3"}], "-", 
          RowBox[{
           SuperscriptBox["b", "2"], " ", 
           SuperscriptBox["c", "4"], " ", 
           SuperscriptBox["S1", "2"], " ", "S2", " ", "S3"}], "+", 
          RowBox[{
           SuperscriptBox["a", "2"], " ", 
           SuperscriptBox["b", "2"], " ", 
           SuperscriptBox["d", "2"], " ", 
           SuperscriptBox["S1", "2"], " ", "S2", " ", "S3"}], "-", 
          RowBox[{
           SuperscriptBox["b", "4"], " ", 
           SuperscriptBox["d", "2"], " ", 
           SuperscriptBox["S1", "2"], " ", "S2", " ", "S3"}], "+", 
          RowBox[{
           SuperscriptBox["a", "2"], " ", 
           SuperscriptBox["c", "2"], " ", 
           SuperscriptBox["d", "2"], " ", 
           SuperscriptBox["S1", "2"], " ", "S2", " ", "S3"}], "-", 
          RowBox[{
           SuperscriptBox["b", "2"], " ", 
           SuperscriptBox["c", "2"], " ", 
           SuperscriptBox["d", "2"], " ", 
           SuperscriptBox["S1", "2"], " ", "S2", " ", "S3"}], "+", 
          RowBox[{
           SuperscriptBox["a", "2"], " ", 
           SuperscriptBox["b", "2"], " ", 
           SuperscriptBox["c", "2"], " ", "S0", " ", 
           SuperscriptBox["S2", "2"], " ", "S3"}], "-", 
          RowBox[{
           SuperscriptBox["b", "4"], " ", 
           SuperscriptBox["c", "2"], " ", "S0", " ", 
           SuperscriptBox["S2", "2"], " ", "S3"}], "-", 
          RowBox[{
           SuperscriptBox["a", "2"], " ", 
           SuperscriptBox["c", "4"], " ", "S0", " ", 
           SuperscriptBox["S2", "2"], " ", "S3"}], "+", 
          RowBox[{
           SuperscriptBox["b", "2"], " ", 
           SuperscriptBox["c", "4"], " ", "S0", " ", 
           SuperscriptBox["S2", "2"], " ", "S3"}], "+", 
          RowBox[{
           SuperscriptBox["a", "2"], " ", 
           SuperscriptBox["b", "2"], " ", 
           SuperscriptBox["d", "2"], " ", "S0", " ", 
           SuperscriptBox["S2", "2"], " ", "S3"}], "-", 
          RowBox[{
           SuperscriptBox["b", "4"], " ", 
           SuperscriptBox["d", "2"], " ", "S0", " ", 
           SuperscriptBox["S2", "2"], " ", "S3"}], "-", 
          RowBox[{
           SuperscriptBox["a", "2"], " ", 
           SuperscriptBox["c", "2"], " ", 
           SuperscriptBox["d", "2"], " ", "S0", " ", 
           SuperscriptBox["S2", "2"], " ", "S3"}], "+", 
          RowBox[{
           SuperscriptBox["b", "2"], " ", 
           SuperscriptBox["c", "2"], " ", 
           SuperscriptBox["d", "2"], " ", "S0", " ", 
           SuperscriptBox["S2", "2"], " ", "S3"}], "+", 
          RowBox[{
           SuperscriptBox["a", "2"], " ", 
           SuperscriptBox["b", "2"], " ", 
           SuperscriptBox["c", "2"], " ", "S1", " ", 
           SuperscriptBox["S2", "2"], " ", "S3"}], "+", 
          RowBox[{
           SuperscriptBox["b", "4"], " ", 
           SuperscriptBox["c", "2"], " ", "S1", " ", 
           SuperscriptBox["S2", "2"], " ", "S3"}], "-", 
          RowBox[{
           SuperscriptBox["a", "2"], " ", 
           SuperscriptBox["c", "4"], " ", "S1", " ", 
           SuperscriptBox["S2", "2"], " ", "S3"}], "-", 
          RowBox[{
           SuperscriptBox["b", "2"], " ", 
           SuperscriptBox["c", "4"], " ", "S1", " ", 
           SuperscriptBox["S2", "2"], " ", "S3"}], "+", 
          RowBox[{
           SuperscriptBox["a", "2"], " ", 
           SuperscriptBox["b", "2"], " ", 
           SuperscriptBox["d", "2"], " ", "S1", " ", 
           SuperscriptBox["S2", "2"], " ", "S3"}], "+", 
          RowBox[{
           SuperscriptBox["b", "4"], " ", 
           SuperscriptBox["d", "2"], " ", "S1", " ", 
           SuperscriptBox["S2", "2"], " ", "S3"}], "-", 
          RowBox[{
           SuperscriptBox["a", "2"], " ", 
           SuperscriptBox["c", "2"], " ", 
           SuperscriptBox["d", "2"], " ", "S1", " ", 
           SuperscriptBox["S2", "2"], " ", "S3"}], "-", 
          RowBox[{
           SuperscriptBox["b", "2"], " ", 
           SuperscriptBox["c", "2"], " ", 
           SuperscriptBox["d", "2"], " ", "S1", " ", 
           SuperscriptBox["S2", "2"], " ", "S3"}], "+", 
          RowBox[{
           SuperscriptBox["a", "2"], " ", 
           SuperscriptBox["b", "2"], " ", 
           SuperscriptBox["c", "2"], " ", "S0", " ", "S1", " ", 
           SuperscriptBox["S3", "2"]}], "+", 
          RowBox[{
           SuperscriptBox["b", "4"], " ", 
           SuperscriptBox["c", "2"], " ", "S0", " ", "S1", " ", 
           SuperscriptBox["S3", "2"]}], "-", 
          RowBox[{
           SuperscriptBox["a", "2"], " ", 
           SuperscriptBox["c", "4"], " ", "S0", " ", "S1", " ", 
           SuperscriptBox["S3", "2"]}], "-", 
          RowBox[{
           SuperscriptBox["b", "2"], " ", 
           SuperscriptBox["c", "4"], " ", "S0", " ", "S1", " ", 
           SuperscriptBox["S3", "2"]}], "-", 
          RowBox[{
           SuperscriptBox["a", "2"], " ", 
           SuperscriptBox["b", "2"], " ", 
           SuperscriptBox["d", "2"], " ", "S0", " ", "S1", " ", 
           SuperscriptBox["S3", "2"]}], "-", 
          RowBox[{
           SuperscriptBox["b", "4"], " ", 
           SuperscriptBox["d", "2"], " ", "S0", " ", "S1", " ", 
           SuperscriptBox["S3", "2"]}], "+", 
          RowBox[{
           SuperscriptBox["a", "2"], " ", 
           SuperscriptBox["c", "2"], " ", 
           SuperscriptBox["d", "2"], " ", "S0", " ", "S1", " ", 
           SuperscriptBox["S3", "2"]}], "+", 
          RowBox[{
           SuperscriptBox["b", "2"], " ", 
           SuperscriptBox["c", "2"], " ", 
           SuperscriptBox["d", "2"], " ", "S0", " ", "S1", " ", 
           SuperscriptBox["S3", "2"]}], "+", 
          RowBox[{
           SuperscriptBox["a", "2"], " ", 
           SuperscriptBox["b", "2"], " ", 
           SuperscriptBox["c", "2"], " ", 
           SuperscriptBox["S1", "2"], " ", 
           SuperscriptBox["S3", "2"]}], "-", 
          RowBox[{
           SuperscriptBox["b", "4"], " ", 
           SuperscriptBox["c", "2"], " ", 
           SuperscriptBox["S1", "2"], " ", 
           SuperscriptBox["S3", "2"]}], "-", 
          RowBox[{
           SuperscriptBox["a", "2"], " ", 
           SuperscriptBox["c", "4"], " ", 
           SuperscriptBox["S1", "2"], " ", 
           SuperscriptBox["S3", "2"]}], "+", 
          RowBox[{
           SuperscriptBox["b", "2"], " ", 
           SuperscriptBox["c", "4"], " ", 
           SuperscriptBox["S1", "2"], " ", 
           SuperscriptBox["S3", "2"]}], "-", 
          RowBox[{
           SuperscriptBox["a", "2"], " ", 
           SuperscriptBox["b", "2"], " ", 
           SuperscriptBox["d", "2"], " ", 
           SuperscriptBox["S1", "2"], " ", 
           SuperscriptBox["S3", "2"]}], "+", 
          RowBox[{
           SuperscriptBox["b", "4"], " ", 
           SuperscriptBox["d", "2"], " ", 
           SuperscriptBox["S1", "2"], " ", 
           SuperscriptBox["S3", "2"]}], "+", 
          RowBox[{
           SuperscriptBox["a", "2"], " ", 
           SuperscriptBox["c", "2"], " ", 
           SuperscriptBox["d", "2"], " ", 
           SuperscriptBox["S1", "2"], " ", 
           SuperscriptBox["S3", "2"]}], "-", 
          RowBox[{
           SuperscriptBox["b", "2"], " ", 
           SuperscriptBox["c", "2"], " ", 
           SuperscriptBox["d", "2"], " ", 
           SuperscriptBox["S1", "2"], " ", 
           SuperscriptBox["S3", "2"]}], "+", 
          RowBox[{
           SuperscriptBox["a", "2"], " ", 
           SuperscriptBox["b", "2"], " ", 
           SuperscriptBox["c", "2"], " ", "S0", " ", "S2", " ", 
           SuperscriptBox["S3", "2"]}], "-", 
          RowBox[{
           SuperscriptBox["b", "4"], " ", 
           SuperscriptBox["c", "2"], " ", "S0", " ", "S2", " ", 
           SuperscriptBox["S3", "2"]}], "+", 
          RowBox[{
           SuperscriptBox["a", "2"], " ", 
           SuperscriptBox["c", "4"], " ", "S0", " ", "S2", " ", 
           SuperscriptBox["S3", "2"]}], "-", 
          RowBox[{
           SuperscriptBox["b", "2"], " ", 
           SuperscriptBox["c", "4"], " ", "S0", " ", "S2", " ", 
           SuperscriptBox["S3", "2"]}], "-", 
          RowBox[{
           SuperscriptBox["a", "2"], " ", 
           SuperscriptBox["b", "2"], " ", 
           SuperscriptBox["d", "2"], " ", "S0", " ", "S2", " ", 
           SuperscriptBox["S3", "2"]}], "+", 
          RowBox[{
           SuperscriptBox["b", "4"], " ", 
           SuperscriptBox["d", "2"], " ", "S0", " ", "S2", " ", 
           SuperscriptBox["S3", "2"]}], "-", 
          RowBox[{
           SuperscriptBox["a", "2"], " ", 
           SuperscriptBox["c", "2"], " ", 
           SuperscriptBox["d", "2"], " ", "S0", " ", "S2", " ", 
           SuperscriptBox["S3", "2"]}], "+", 
          RowBox[{
           SuperscriptBox["b", "2"], " ", 
           SuperscriptBox["c", "2"], " ", 
           SuperscriptBox["d", "2"], " ", "S0", " ", "S2", " ", 
           SuperscriptBox["S3", "2"]}], "+", 
          RowBox[{
           SuperscriptBox["a", "2"], " ", 
           SuperscriptBox["b", "2"], " ", 
           SuperscriptBox["c", "2"], " ", "S1", " ", "S2", " ", 
           SuperscriptBox["S3", "2"]}], "+", 
          RowBox[{
           SuperscriptBox["b", "4"], " ", 
           SuperscriptBox["c", "2"], " ", "S1", " ", "S2", " ", 
           SuperscriptBox["S3", "2"]}], "+", 
          RowBox[{
           SuperscriptBox["a", "2"], " ", 
           SuperscriptBox["c", "4"], " ", "S1", " ", "S2", " ", 
           SuperscriptBox["S3", "2"]}], "+", 
          RowBox[{
           SuperscriptBox["b", "2"], " ", 
           SuperscriptBox["c", "4"], " ", "S1", " ", "S2", " ", 
           SuperscriptBox["S3", "2"]}], "-", 
          RowBox[{
           SuperscriptBox["a", "2"], " ", 
           SuperscriptBox["b", "2"], " ", 
           SuperscriptBox["d", "2"], " ", "S1", " ", "S2", " ", 
           SuperscriptBox["S3", "2"]}], "-", 
          RowBox[{
           SuperscriptBox["b", "4"], " ", 
           SuperscriptBox["d", "2"], " ", "S1", " ", "S2", " ", 
           SuperscriptBox["S3", "2"]}], "-", 
          RowBox[{
           SuperscriptBox["a", "2"], " ", 
           SuperscriptBox["c", "2"], " ", 
           SuperscriptBox["d", "2"], " ", "S1", " ", "S2", " ", 
           SuperscriptBox["S3", "2"]}], "-", 
          RowBox[{
           SuperscriptBox["b", "2"], " ", 
           SuperscriptBox["c", "2"], " ", 
           SuperscriptBox["d", "2"], " ", "S1", " ", "S2", " ", 
           SuperscriptBox["S3", "2"]}], "+", 
          RowBox[{
           SuperscriptBox["a", "2"], " ", 
           SuperscriptBox["b", "2"], " ", 
           SuperscriptBox["c", "2"], " ", "S0", " ", "S1", " ", "S2", " ", 
           "S4"}], "+", 
          RowBox[{
           SuperscriptBox["b", "4"], " ", 
           SuperscriptBox["c", "2"], " ", "S0", " ", "S1", " ", "S2", " ", 
           "S4"}], "+", 
          RowBox[{
           SuperscriptBox["a", "2"], " ", 
           SuperscriptBox["c", "4"], " ", "S0", " ", "S1", " ", "S2", " ", 
           "S4"}], "+", 
          RowBox[{
           SuperscriptBox["b", "2"], " ", 
           SuperscriptBox["c", "4"], " ", "S0", " ", "S1", " ", "S2", " ", 
           "S4"}], "-", 
          RowBox[{
           SuperscriptBox["a", "2"], " ", 
           SuperscriptBox["b", "2"], " ", 
           SuperscriptBox["d", "2"], " ", "S0", " ", "S1", " ", "S2", " ", 
           "S4"}], "-", 
          RowBox[{
           SuperscriptBox["b", "4"], " ", 
           SuperscriptBox["d", "2"], " ", "S0", " ", "S1", " ", "S2", " ", 
           "S4"}], "-", 
          RowBox[{
           SuperscriptBox["a", "2"], " ", 
           SuperscriptBox["c", "2"], " ", 
           SuperscriptBox["d", "2"], " ", "S0", " ", "S1", " ", "S2", " ", 
           "S4"}], "-", 
          RowBox[{
           SuperscriptBox["b", "2"], " ", 
           SuperscriptBox["c", "2"], " ", 
           SuperscriptBox["d", "2"], " ", "S0", " ", "S1", " ", "S2", " ", 
           "S4"}], "+", 
          RowBox[{
           SuperscriptBox["a", "2"], " ", 
           SuperscriptBox["b", "2"], " ", 
           SuperscriptBox["c", "2"], " ", 
           SuperscriptBox["S1", "2"], " ", "S2", " ", "S4"}], "-", 
          RowBox[{
           SuperscriptBox["b", "4"], " ", 
           SuperscriptBox["c", "2"], " ", 
           SuperscriptBox["S1", "2"], " ", "S2", " ", "S4"}], "+", 
          RowBox[{
           SuperscriptBox["a", "2"], " ", 
           SuperscriptBox["c", "4"], " ", 
           SuperscriptBox["S1", "2"], " ", "S2", " ", "S4"}], "-", 
          RowBox[{
           SuperscriptBox["b", "2"], " ", 
           SuperscriptBox["c", "4"], " ", 
           SuperscriptBox["S1", "2"], " ", "S2", " ", "S4"}], "-", 
          RowBox[{
           SuperscriptBox["a", "2"], " ", 
           SuperscriptBox["b", "2"], " ", 
           SuperscriptBox["d", "2"], " ", 
           SuperscriptBox["S1", "2"], " ", "S2", " ", "S4"}], "+", 
          RowBox[{
           SuperscriptBox["b", "4"], " ", 
           SuperscriptBox["d", "2"], " ", 
           SuperscriptBox["S1", "2"], " ", "S2", " ", "S4"}], "-", 
          RowBox[{
           SuperscriptBox["a", "2"], " ", 
           SuperscriptBox["c", "2"], " ", 
           SuperscriptBox["d", "2"], " ", 
           SuperscriptBox["S1", "2"], " ", "S2", " ", "S4"}], "+", 
          RowBox[{
           SuperscriptBox["b", "2"], " ", 
           SuperscriptBox["c", "2"], " ", 
           SuperscriptBox["d", "2"], " ", 
           SuperscriptBox["S1", "2"], " ", "S2", " ", "S4"}], "+", 
          RowBox[{
           SuperscriptBox["a", "2"], " ", 
           SuperscriptBox["b", "2"], " ", 
           SuperscriptBox["c", "2"], " ", "S0", " ", 
           SuperscriptBox["S2", "2"], " ", "S4"}], "-", 
          RowBox[{
           SuperscriptBox["b", "4"], " ", 
           SuperscriptBox["c", "2"], " ", "S0", " ", 
           SuperscriptBox["S2", "2"], " ", "S4"}], "-", 
          RowBox[{
           SuperscriptBox["a", "2"], " ", 
           SuperscriptBox["c", "4"], " ", "S0", " ", 
           SuperscriptBox["S2", "2"], " ", "S4"}], "+", 
          RowBox[{
           SuperscriptBox["b", "2"], " ", 
           SuperscriptBox["c", "4"], " ", "S0", " ", 
           SuperscriptBox["S2", "2"], " ", "S4"}], "-", 
          RowBox[{
           SuperscriptBox["a", "2"], " ", 
           SuperscriptBox["b", "2"], " ", 
           SuperscriptBox["d", "2"], " ", "S0", " ", 
           SuperscriptBox["S2", "2"], " ", "S4"}], "+", 
          RowBox[{
           SuperscriptBox["b", "4"], " ", 
           SuperscriptBox["d", "2"], " ", "S0", " ", 
           SuperscriptBox["S2", "2"], " ", "S4"}], "+", 
          RowBox[{
           SuperscriptBox["a", "2"], " ", 
           SuperscriptBox["c", "2"], " ", 
           SuperscriptBox["d", "2"], " ", "S0", " ", 
           SuperscriptBox["S2", "2"], " ", "S4"}], "-", 
          RowBox[{
           SuperscriptBox["b", "2"], " ", 
           SuperscriptBox["c", "2"], " ", 
           SuperscriptBox["d", "2"], " ", "S0", " ", 
           SuperscriptBox["S2", "2"], " ", "S4"}], "+", 
          RowBox[{
           SuperscriptBox["a", "2"], " ", 
           SuperscriptBox["b", "2"], " ", 
           SuperscriptBox["c", "2"], " ", "S1", " ", 
           SuperscriptBox["S2", "2"], " ", "S4"}], "+", 
          RowBox[{
           SuperscriptBox["b", "4"], " ", 
           SuperscriptBox["c", "2"], " ", "S1", " ", 
           SuperscriptBox["S2", "2"], " ", "S4"}], "-", 
          RowBox[{
           SuperscriptBox["a", "2"], " ", 
           SuperscriptBox["c", "4"], " ", "S1", " ", 
           SuperscriptBox["S2", "2"], " ", "S4"}], "-", 
          RowBox[{
           SuperscriptBox["b", "2"], " ", 
           SuperscriptBox["c", "4"], " ", "S1", " ", 
           SuperscriptBox["S2", "2"], " ", "S4"}], "-", 
          RowBox[{
           SuperscriptBox["a", "2"], " ", 
           SuperscriptBox["b", "2"], " ", 
           SuperscriptBox["d", "2"], " ", "S1", " ", 
           SuperscriptBox["S2", "2"], " ", "S4"}], "-", 
          RowBox[{
           SuperscriptBox["b", "4"], " ", 
           SuperscriptBox["d", "2"], " ", "S1", " ", 
           SuperscriptBox["S2", "2"], " ", "S4"}], "+", 
          RowBox[{
           SuperscriptBox["a", "2"], " ", 
           SuperscriptBox["c", "2"], " ", 
           SuperscriptBox["d", "2"], " ", "S1", " ", 
           SuperscriptBox["S2", "2"], " ", "S4"}], "+", 
          RowBox[{
           SuperscriptBox["b", "2"], " ", 
           SuperscriptBox["c", "2"], " ", 
           SuperscriptBox["d", "2"], " ", "S1", " ", 
           SuperscriptBox["S2", "2"], " ", "S4"}], "+", 
          RowBox[{
           SuperscriptBox["a", "2"], " ", 
           SuperscriptBox["b", "2"], " ", 
           SuperscriptBox["c", "2"], " ", "S0", " ", "S1", " ", "S3", " ", 
           "S4"}], "+", 
          RowBox[{
           SuperscriptBox["b", "4"], " ", 
           SuperscriptBox["c", "2"], " ", "S0", " ", "S1", " ", "S3", " ", 
           "S4"}], "-", 
          RowBox[{
           SuperscriptBox["a", "2"], " ", 
           SuperscriptBox["c", "4"], " ", "S0", " ", "S1", " ", "S3", " ", 
           "S4"}], "-", 
          RowBox[{
           SuperscriptBox["b", "2"], " ", 
           SuperscriptBox["c", "4"], " ", "S0", " ", "S1", " ", "S3", " ", 
           "S4"}], "+", 
          RowBox[{
           SuperscriptBox["a", "2"], " ", 
           SuperscriptBox["b", "2"], " ", 
           SuperscriptBox["d", "2"], " ", "S0", " ", "S1", " ", "S3", " ", 
           "S4"}], "+", 
          RowBox[{
           SuperscriptBox["b", "4"], " ", 
           SuperscriptBox["d", "2"], " ", "S0", " ", "S1", " ", "S3", " ", 
           "S4"}], "-", 
          RowBox[{
           SuperscriptBox["a", "2"], " ", 
           SuperscriptBox["c", "2"], " ", 
           SuperscriptBox["d", "2"], " ", "S0", " ", "S1", " ", "S3", " ", 
           "S4"}], "-", 
          RowBox[{
           SuperscriptBox["b", "2"], " ", 
           SuperscriptBox["c", "2"], " ", 
           SuperscriptBox["d", "2"], " ", "S0", " ", "S1", " ", "S3", " ", 
           "S4"}], "+", 
          RowBox[{
           SuperscriptBox["a", "2"], " ", 
           SuperscriptBox["b", "2"], " ", 
           SuperscriptBox["c", "2"], " ", 
           SuperscriptBox["S1", "2"], " ", "S3", " ", "S4"}], "-", 
          RowBox[{
           SuperscriptBox["b", "4"], " ", 
           SuperscriptBox["c", "2"], " ", 
           SuperscriptBox["S1", "2"], " ", "S3", " ", "S4"}], "-", 
          RowBox[{
           SuperscriptBox["a", "2"], " ", 
           SuperscriptBox["c", "4"], " ", 
           SuperscriptBox["S1", "2"], " ", "S3", " ", "S4"}], "+", 
          RowBox[{
           SuperscriptBox["b", "2"], " ", 
           SuperscriptBox["c", "4"], " ", 
           SuperscriptBox["S1", "2"], " ", "S3", " ", "S4"}], "+", 
          RowBox[{
           SuperscriptBox["a", "2"], " ", 
           SuperscriptBox["b", "2"], " ", 
           SuperscriptBox["d", "2"], " ", 
           SuperscriptBox["S1", "2"], " ", "S3", " ", "S4"}], "-", 
          RowBox[{
           SuperscriptBox["b", "4"], " ", 
           SuperscriptBox["d", "2"], " ", 
           SuperscriptBox["S1", "2"], " ", "S3", " ", "S4"}], "-", 
          RowBox[{
           SuperscriptBox["a", "2"], " ", 
           SuperscriptBox["c", "2"], " ", 
           SuperscriptBox["d", "2"], " ", 
           SuperscriptBox["S1", "2"], " ", "S3", " ", "S4"}], "+", 
          RowBox[{
           SuperscriptBox["b", "2"], " ", 
           SuperscriptBox["c", "2"], " ", 
           SuperscriptBox["d", "2"], " ", 
           SuperscriptBox["S1", "2"], " ", "S3", " ", "S4"}], "+", 
          RowBox[{
           SuperscriptBox["a", "2"], " ", 
           SuperscriptBox["b", "2"], " ", 
           SuperscriptBox["c", "2"], " ", "S0", " ", "S2", " ", "S3", " ", 
           "S4"}], "-", 
          RowBox[{
           SuperscriptBox["b", "4"], " ", 
           SuperscriptBox["c", "2"], " ", "S0", " ", "S2", " ", "S3", " ", 
           "S4"}], "+", 
          RowBox[{
           SuperscriptBox["a", "2"], " ", 
           SuperscriptBox["c", "4"], " ", "S0", " ", "S2", " ", "S3", " ", 
           "S4"}], "-", 
          RowBox[{
           SuperscriptBox["b", "2"], " ", 
           SuperscriptBox["c", "4"], " ", "S0", " ", "S2", " ", "S3", " ", 
           "S4"}], "+", 
          RowBox[{
           SuperscriptBox["a", "2"], " ", 
           SuperscriptBox["b", "2"], " ", 
           SuperscriptBox["d", "2"], " ", "S0", " ", "S2", " ", "S3", " ", 
           "S4"}], "-", 
          RowBox[{
           SuperscriptBox["b", "4"], " ", 
           SuperscriptBox["d", "2"], " ", "S0", " ", "S2", " ", "S3", " ", 
           "S4"}], "+", 
          RowBox[{
           SuperscriptBox["a", "2"], " ", 
           SuperscriptBox["c", "2"], " ", 
           SuperscriptBox["d", "2"], " ", "S0", " ", "S2", " ", "S3", " ", 
           "S4"}], "-", 
          RowBox[{
           SuperscriptBox["b", "2"], " ", 
           SuperscriptBox["c", "2"], " ", 
           SuperscriptBox["d", "2"], " ", "S0", " ", "S2", " ", "S3", " ", 
           "S4"}], "+", 
          RowBox[{
           SuperscriptBox["a", "2"], " ", 
           SuperscriptBox["b", "2"], " ", 
           SuperscriptBox["c", "2"], " ", "S1", " ", "S2", " ", "S3", " ", 
           "S4"}], "+", 
          RowBox[{
           SuperscriptBox["b", "4"], " ", 
           SuperscriptBox["c", "2"], " ", "S1", " ", "S2", " ", "S3", " ", 
           "S4"}], "+", 
          RowBox[{
           SuperscriptBox["a", "2"], " ", 
           SuperscriptBox["c", "4"], " ", "S1", " ", "S2", " ", "S3", " ", 
           "S4"}], "+", 
          RowBox[{
           SuperscriptBox["b", "2"], " ", 
           SuperscriptBox["c", "4"], " ", "S1", " ", "S2", " ", "S3", " ", 
           "S4"}], "+", 
          RowBox[{
           SuperscriptBox["a", "2"], " ", 
           SuperscriptBox["b", "2"], " ", 
           SuperscriptBox["d", "2"], " ", "S1", " ", "S2", " ", "S3", " ", 
           "S4"}], "+", 
          RowBox[{
           SuperscriptBox["b", "4"], " ", 
           SuperscriptBox["d", "2"], " ", "S1", " ", "S2", " ", "S3", " ", 
           "S4"}], "+", 
          RowBox[{
           SuperscriptBox["a", "2"], " ", 
           SuperscriptBox["c", "2"], " ", 
           SuperscriptBox["d", "2"], " ", "S1", " ", "S2", " ", "S3", " ", 
           "S4"}], "+", 
          RowBox[{
           SuperscriptBox["b", "2"], " ", 
           SuperscriptBox["c", "2"], " ", 
           SuperscriptBox["d", "2"], " ", "S1", " ", "S2", " ", "S3", " ", 
           "S4"}]}], ")"}]}], ")"}]}]}], ",", 
    RowBox[{"A2", "\[Rule]", 
     RowBox[{"-", 
      RowBox[{"(", 
       RowBox[{
        RowBox[{"(", 
         RowBox[{"4", " ", 
          SuperscriptBox["b", "2"], " ", "E0", " ", "S0", " ", 
          RowBox[{"(", 
           RowBox[{
            RowBox[{
             SuperscriptBox["a", "2"], " ", 
             SuperscriptBox["c", "2"], " ", "S1", " ", "S2", " ", "S3"}], "+", 
            RowBox[{
             SuperscriptBox["a", "2"], " ", 
             SuperscriptBox["d", "2"], " ", "S1", " ", "S2", " ", "S3"}], "+", 
            RowBox[{
             SuperscriptBox["a", "2"], " ", 
             SuperscriptBox["c", "2"], " ", "S1", " ", 
             SuperscriptBox["S3", "2"]}], "-", 
            RowBox[{
             SuperscriptBox["a", "2"], " ", 
             SuperscriptBox["d", "2"], " ", "S1", " ", 
             SuperscriptBox["S3", "2"]}], "+", 
            RowBox[{
             SuperscriptBox["a", "2"], " ", 
             SuperscriptBox["c", "2"], " ", "S1", " ", "S2", " ", "S4"}], "-", 
            RowBox[{
             SuperscriptBox["a", "2"], " ", 
             SuperscriptBox["d", "2"], " ", "S1", " ", "S2", " ", "S4"}], "+", 
            RowBox[{
             SuperscriptBox["a", "2"], " ", 
             SuperscriptBox["c", "2"], " ", "S1", " ", "S3", " ", "S4"}], "+", 
            RowBox[{
             SuperscriptBox["a", "2"], " ", 
             SuperscriptBox["d", "2"], " ", "S1", " ", "S3", " ", "S4"}]}], 
           ")"}]}], ")"}], "/", 
        RowBox[{"(", 
         RowBox[{
          RowBox[{
           SuperscriptBox["a", "2"], " ", 
           SuperscriptBox["b", "2"], " ", 
           SuperscriptBox["c", "2"], " ", "S0", " ", "S1", " ", "S2", " ", 
           "S3"}], "+", 
          RowBox[{
           SuperscriptBox["b", "4"], " ", 
           SuperscriptBox["c", "2"], " ", "S0", " ", "S1", " ", "S2", " ", 
           "S3"}], "+", 
          RowBox[{
           SuperscriptBox["a", "2"], " ", 
           SuperscriptBox["c", "4"], " ", "S0", " ", "S1", " ", "S2", " ", 
           "S3"}], "+", 
          RowBox[{
           SuperscriptBox["b", "2"], " ", 
           SuperscriptBox["c", "4"], " ", "S0", " ", "S1", " ", "S2", " ", 
           "S3"}], "+", 
          RowBox[{
           SuperscriptBox["a", "2"], " ", 
           SuperscriptBox["b", "2"], " ", 
           SuperscriptBox["d", "2"], " ", "S0", " ", "S1", " ", "S2", " ", 
           "S3"}], "+", 
          RowBox[{
           SuperscriptBox["b", "4"], " ", 
           SuperscriptBox["d", "2"], " ", "S0", " ", "S1", " ", "S2", " ", 
           "S3"}], "+", 
          RowBox[{
           SuperscriptBox["a", "2"], " ", 
           SuperscriptBox["c", "2"], " ", 
           SuperscriptBox["d", "2"], " ", "S0", " ", "S1", " ", "S2", " ", 
           "S3"}], "+", 
          RowBox[{
           SuperscriptBox["b", "2"], " ", 
           SuperscriptBox["c", "2"], " ", 
           SuperscriptBox["d", "2"], " ", "S0", " ", "S1", " ", "S2", " ", 
           "S3"}], "+", 
          RowBox[{
           SuperscriptBox["a", "2"], " ", 
           SuperscriptBox["b", "2"], " ", 
           SuperscriptBox["c", "2"], " ", 
           SuperscriptBox["S1", "2"], " ", "S2", " ", "S3"}], "-", 
          RowBox[{
           SuperscriptBox["b", "4"], " ", 
           SuperscriptBox["c", "2"], " ", 
           SuperscriptBox["S1", "2"], " ", "S2", " ", "S3"}], "+", 
          RowBox[{
           SuperscriptBox["a", "2"], " ", 
           SuperscriptBox["c", "4"], " ", 
           SuperscriptBox["S1", "2"], " ", "S2", " ", "S3"}], "-", 
          RowBox[{
           SuperscriptBox["b", "2"], " ", 
           SuperscriptBox["c", "4"], " ", 
           SuperscriptBox["S1", "2"], " ", "S2", " ", "S3"}], "+", 
          RowBox[{
           SuperscriptBox["a", "2"], " ", 
           SuperscriptBox["b", "2"], " ", 
           SuperscriptBox["d", "2"], " ", 
           SuperscriptBox["S1", "2"], " ", "S2", " ", "S3"}], "-", 
          RowBox[{
           SuperscriptBox["b", "4"], " ", 
           SuperscriptBox["d", "2"], " ", 
           SuperscriptBox["S1", "2"], " ", "S2", " ", "S3"}], "+", 
          RowBox[{
           SuperscriptBox["a", "2"], " ", 
           SuperscriptBox["c", "2"], " ", 
           SuperscriptBox["d", "2"], " ", 
           SuperscriptBox["S1", "2"], " ", "S2", " ", "S3"}], "-", 
          RowBox[{
           SuperscriptBox["b", "2"], " ", 
           SuperscriptBox["c", "2"], " ", 
           SuperscriptBox["d", "2"], " ", 
           SuperscriptBox["S1", "2"], " ", "S2", " ", "S3"}], "+", 
          RowBox[{
           SuperscriptBox["a", "2"], " ", 
           SuperscriptBox["b", "2"], " ", 
           SuperscriptBox["c", "2"], " ", "S0", " ", 
           SuperscriptBox["S2", "2"], " ", "S3"}], "-", 
          RowBox[{
           SuperscriptBox["b", "4"], " ", 
           SuperscriptBox["c", "2"], " ", "S0", " ", 
           SuperscriptBox["S2", "2"], " ", "S3"}], "-", 
          RowBox[{
           SuperscriptBox["a", "2"], " ", 
           SuperscriptBox["c", "4"], " ", "S0", " ", 
           SuperscriptBox["S2", "2"], " ", "S3"}], "+", 
          RowBox[{
           SuperscriptBox["b", "2"], " ", 
           SuperscriptBox["c", "4"], " ", "S0", " ", 
           SuperscriptBox["S2", "2"], " ", "S3"}], "+", 
          RowBox[{
           SuperscriptBox["a", "2"], " ", 
           SuperscriptBox["b", "2"], " ", 
           SuperscriptBox["d", "2"], " ", "S0", " ", 
           SuperscriptBox["S2", "2"], " ", "S3"}], "-", 
          RowBox[{
           SuperscriptBox["b", "4"], " ", 
           SuperscriptBox["d", "2"], " ", "S0", " ", 
           SuperscriptBox["S2", "2"], " ", "S3"}], "-", 
          RowBox[{
           SuperscriptBox["a", "2"], " ", 
           SuperscriptBox["c", "2"], " ", 
           SuperscriptBox["d", "2"], " ", "S0", " ", 
           SuperscriptBox["S2", "2"], " ", "S3"}], "+", 
          RowBox[{
           SuperscriptBox["b", "2"], " ", 
           SuperscriptBox["c", "2"], " ", 
           SuperscriptBox["d", "2"], " ", "S0", " ", 
           SuperscriptBox["S2", "2"], " ", "S3"}], "+", 
          RowBox[{
           SuperscriptBox["a", "2"], " ", 
           SuperscriptBox["b", "2"], " ", 
           SuperscriptBox["c", "2"], " ", "S1", " ", 
           SuperscriptBox["S2", "2"], " ", "S3"}], "+", 
          RowBox[{
           SuperscriptBox["b", "4"], " ", 
           SuperscriptBox["c", "2"], " ", "S1", " ", 
           SuperscriptBox["S2", "2"], " ", "S3"}], "-", 
          RowBox[{
           SuperscriptBox["a", "2"], " ", 
           SuperscriptBox["c", "4"], " ", "S1", " ", 
           SuperscriptBox["S2", "2"], " ", "S3"}], "-", 
          RowBox[{
           SuperscriptBox["b", "2"], " ", 
           SuperscriptBox["c", "4"], " ", "S1", " ", 
           SuperscriptBox["S2", "2"], " ", "S3"}], "+", 
          RowBox[{
           SuperscriptBox["a", "2"], " ", 
           SuperscriptBox["b", "2"], " ", 
           SuperscriptBox["d", "2"], " ", "S1", " ", 
           SuperscriptBox["S2", "2"], " ", "S3"}], "+", 
          RowBox[{
           SuperscriptBox["b", "4"], " ", 
           SuperscriptBox["d", "2"], " ", "S1", " ", 
           SuperscriptBox["S2", "2"], " ", "S3"}], "-", 
          RowBox[{
           SuperscriptBox["a", "2"], " ", 
           SuperscriptBox["c", "2"], " ", 
           SuperscriptBox["d", "2"], " ", "S1", " ", 
           SuperscriptBox["S2", "2"], " ", "S3"}], "-", 
          RowBox[{
           SuperscriptBox["b", "2"], " ", 
           SuperscriptBox["c", "2"], " ", 
           SuperscriptBox["d", "2"], " ", "S1", " ", 
           SuperscriptBox["S2", "2"], " ", "S3"}], "+", 
          RowBox[{
           SuperscriptBox["a", "2"], " ", 
           SuperscriptBox["b", "2"], " ", 
           SuperscriptBox["c", "2"], " ", "S0", " ", "S1", " ", 
           SuperscriptBox["S3", "2"]}], "+", 
          RowBox[{
           SuperscriptBox["b", "4"], " ", 
           SuperscriptBox["c", "2"], " ", "S0", " ", "S1", " ", 
           SuperscriptBox["S3", "2"]}], "-", 
          RowBox[{
           SuperscriptBox["a", "2"], " ", 
           SuperscriptBox["c", "4"], " ", "S0", " ", "S1", " ", 
           SuperscriptBox["S3", "2"]}], "-", 
          RowBox[{
           SuperscriptBox["b", "2"], " ", 
           SuperscriptBox["c", "4"], " ", "S0", " ", "S1", " ", 
           SuperscriptBox["S3", "2"]}], "-", 
          RowBox[{
           SuperscriptBox["a", "2"], " ", 
           SuperscriptBox["b", "2"], " ", 
           SuperscriptBox["d", "2"], " ", "S0", " ", "S1", " ", 
           SuperscriptBox["S3", "2"]}], "-", 
          RowBox[{
           SuperscriptBox["b", "4"], " ", 
           SuperscriptBox["d", "2"], " ", "S0", " ", "S1", " ", 
           SuperscriptBox["S3", "2"]}], "+", 
          RowBox[{
           SuperscriptBox["a", "2"], " ", 
           SuperscriptBox["c", "2"], " ", 
           SuperscriptBox["d", "2"], " ", "S0", " ", "S1", " ", 
           SuperscriptBox["S3", "2"]}], "+", 
          RowBox[{
           SuperscriptBox["b", "2"], " ", 
           SuperscriptBox["c", "2"], " ", 
           SuperscriptBox["d", "2"], " ", "S0", " ", "S1", " ", 
           SuperscriptBox["S3", "2"]}], "+", 
          RowBox[{
           SuperscriptBox["a", "2"], " ", 
           SuperscriptBox["b", "2"], " ", 
           SuperscriptBox["c", "2"], " ", 
           SuperscriptBox["S1", "2"], " ", 
           SuperscriptBox["S3", "2"]}], "-", 
          RowBox[{
           SuperscriptBox["b", "4"], " ", 
           SuperscriptBox["c", "2"], " ", 
           SuperscriptBox["S1", "2"], " ", 
           SuperscriptBox["S3", "2"]}], "-", 
          RowBox[{
           SuperscriptBox["a", "2"], " ", 
           SuperscriptBox["c", "4"], " ", 
           SuperscriptBox["S1", "2"], " ", 
           SuperscriptBox["S3", "2"]}], "+", 
          RowBox[{
           SuperscriptBox["b", "2"], " ", 
           SuperscriptBox["c", "4"], " ", 
           SuperscriptBox["S1", "2"], " ", 
           SuperscriptBox["S3", "2"]}], "-", 
          RowBox[{
           SuperscriptBox["a", "2"], " ", 
           SuperscriptBox["b", "2"], " ", 
           SuperscriptBox["d", "2"], " ", 
           SuperscriptBox["S1", "2"], " ", 
           SuperscriptBox["S3", "2"]}], "+", 
          RowBox[{
           SuperscriptBox["b", "4"], " ", 
           SuperscriptBox["d", "2"], " ", 
           SuperscriptBox["S1", "2"], " ", 
           SuperscriptBox["S3", "2"]}], "+", 
          RowBox[{
           SuperscriptBox["a", "2"], " ", 
           SuperscriptBox["c", "2"], " ", 
           SuperscriptBox["d", "2"], " ", 
           SuperscriptBox["S1", "2"], " ", 
           SuperscriptBox["S3", "2"]}], "-", 
          RowBox[{
           SuperscriptBox["b", "2"], " ", 
           SuperscriptBox["c", "2"], " ", 
           SuperscriptBox["d", "2"], " ", 
           SuperscriptBox["S1", "2"], " ", 
           SuperscriptBox["S3", "2"]}], "+", 
          RowBox[{
           SuperscriptBox["a", "2"], " ", 
           SuperscriptBox["b", "2"], " ", 
           SuperscriptBox["c", "2"], " ", "S0", " ", "S2", " ", 
           SuperscriptBox["S3", "2"]}], "-", 
          RowBox[{
           SuperscriptBox["b", "4"], " ", 
           SuperscriptBox["c", "2"], " ", "S0", " ", "S2", " ", 
           SuperscriptBox["S3", "2"]}], "+", 
          RowBox[{
           SuperscriptBox["a", "2"], " ", 
           SuperscriptBox["c", "4"], " ", "S0", " ", "S2", " ", 
           SuperscriptBox["S3", "2"]}], "-", 
          RowBox[{
           SuperscriptBox["b", "2"], " ", 
           SuperscriptBox["c", "4"], " ", "S0", " ", "S2", " ", 
           SuperscriptBox["S3", "2"]}], "-", 
          RowBox[{
           SuperscriptBox["a", "2"], " ", 
           SuperscriptBox["b", "2"], " ", 
           SuperscriptBox["d", "2"], " ", "S0", " ", "S2", " ", 
           SuperscriptBox["S3", "2"]}], "+", 
          RowBox[{
           SuperscriptBox["b", "4"], " ", 
           SuperscriptBox["d", "2"], " ", "S0", " ", "S2", " ", 
           SuperscriptBox["S3", "2"]}], "-", 
          RowBox[{
           SuperscriptBox["a", "2"], " ", 
           SuperscriptBox["c", "2"], " ", 
           SuperscriptBox["d", "2"], " ", "S0", " ", "S2", " ", 
           SuperscriptBox["S3", "2"]}], "+", 
          RowBox[{
           SuperscriptBox["b", "2"], " ", 
           SuperscriptBox["c", "2"], " ", 
           SuperscriptBox["d", "2"], " ", "S0", " ", "S2", " ", 
           SuperscriptBox["S3", "2"]}], "+", 
          RowBox[{
           SuperscriptBox["a", "2"], " ", 
           SuperscriptBox["b", "2"], " ", 
           SuperscriptBox["c", "2"], " ", "S1", " ", "S2", " ", 
           SuperscriptBox["S3", "2"]}], "+", 
          RowBox[{
           SuperscriptBox["b", "4"], " ", 
           SuperscriptBox["c", "2"], " ", "S1", " ", "S2", " ", 
           SuperscriptBox["S3", "2"]}], "+", 
          RowBox[{
           SuperscriptBox["a", "2"], " ", 
           SuperscriptBox["c", "4"], " ", "S1", " ", "S2", " ", 
           SuperscriptBox["S3", "2"]}], "+", 
          RowBox[{
           SuperscriptBox["b", "2"], " ", 
           SuperscriptBox["c", "4"], " ", "S1", " ", "S2", " ", 
           SuperscriptBox["S3", "2"]}], "-", 
          RowBox[{
           SuperscriptBox["a", "2"], " ", 
           SuperscriptBox["b", "2"], " ", 
           SuperscriptBox["d", "2"], " ", "S1", " ", "S2", " ", 
           SuperscriptBox["S3", "2"]}], "-", 
          RowBox[{
           SuperscriptBox["b", "4"], " ", 
           SuperscriptBox["d", "2"], " ", "S1", " ", "S2", " ", 
           SuperscriptBox["S3", "2"]}], "-", 
          RowBox[{
           SuperscriptBox["a", "2"], " ", 
           SuperscriptBox["c", "2"], " ", 
           SuperscriptBox["d", "2"], " ", "S1", " ", "S2", " ", 
           SuperscriptBox["S3", "2"]}], "-", 
          RowBox[{
           SuperscriptBox["b", "2"], " ", 
           SuperscriptBox["c", "2"], " ", 
           SuperscriptBox["d", "2"], " ", "S1", " ", "S2", " ", 
           SuperscriptBox["S3", "2"]}], "+", 
          RowBox[{
           SuperscriptBox["a", "2"], " ", 
           SuperscriptBox["b", "2"], " ", 
           SuperscriptBox["c", "2"], " ", "S0", " ", "S1", " ", "S2", " ", 
           "S4"}], "+", 
          RowBox[{
           SuperscriptBox["b", "4"], " ", 
           SuperscriptBox["c", "2"], " ", "S0", " ", "S1", " ", "S2", " ", 
           "S4"}], "+", 
          RowBox[{
           SuperscriptBox["a", "2"], " ", 
           SuperscriptBox["c", "4"], " ", "S0", " ", "S1", " ", "S2", " ", 
           "S4"}], "+", 
          RowBox[{
           SuperscriptBox["b", "2"], " ", 
           SuperscriptBox["c", "4"], " ", "S0", " ", "S1", " ", "S2", " ", 
           "S4"}], "-", 
          RowBox[{
           SuperscriptBox["a", "2"], " ", 
           SuperscriptBox["b", "2"], " ", 
           SuperscriptBox["d", "2"], " ", "S0", " ", "S1", " ", "S2", " ", 
           "S4"}], "-", 
          RowBox[{
           SuperscriptBox["b", "4"], " ", 
           SuperscriptBox["d", "2"], " ", "S0", " ", "S1", " ", "S2", " ", 
           "S4"}], "-", 
          RowBox[{
           SuperscriptBox["a", "2"], " ", 
           SuperscriptBox["c", "2"], " ", 
           SuperscriptBox["d", "2"], " ", "S0", " ", "S1", " ", "S2", " ", 
           "S4"}], "-", 
          RowBox[{
           SuperscriptBox["b", "2"], " ", 
           SuperscriptBox["c", "2"], " ", 
           SuperscriptBox["d", "2"], " ", "S0", " ", "S1", " ", "S2", " ", 
           "S4"}], "+", 
          RowBox[{
           SuperscriptBox["a", "2"], " ", 
           SuperscriptBox["b", "2"], " ", 
           SuperscriptBox["c", "2"], " ", 
           SuperscriptBox["S1", "2"], " ", "S2", " ", "S4"}], "-", 
          RowBox[{
           SuperscriptBox["b", "4"], " ", 
           SuperscriptBox["c", "2"], " ", 
           SuperscriptBox["S1", "2"], " ", "S2", " ", "S4"}], "+", 
          RowBox[{
           SuperscriptBox["a", "2"], " ", 
           SuperscriptBox["c", "4"], " ", 
           SuperscriptBox["S1", "2"], " ", "S2", " ", "S4"}], "-", 
          RowBox[{
           SuperscriptBox["b", "2"], " ", 
           SuperscriptBox["c", "4"], " ", 
           SuperscriptBox["S1", "2"], " ", "S2", " ", "S4"}], "-", 
          RowBox[{
           SuperscriptBox["a", "2"], " ", 
           SuperscriptBox["b", "2"], " ", 
           SuperscriptBox["d", "2"], " ", 
           SuperscriptBox["S1", "2"], " ", "S2", " ", "S4"}], "+", 
          RowBox[{
           SuperscriptBox["b", "4"], " ", 
           SuperscriptBox["d", "2"], " ", 
           SuperscriptBox["S1", "2"], " ", "S2", " ", "S4"}], "-", 
          RowBox[{
           SuperscriptBox["a", "2"], " ", 
           SuperscriptBox["c", "2"], " ", 
           SuperscriptBox["d", "2"], " ", 
           SuperscriptBox["S1", "2"], " ", "S2", " ", "S4"}], "+", 
          RowBox[{
           SuperscriptBox["b", "2"], " ", 
           SuperscriptBox["c", "2"], " ", 
           SuperscriptBox["d", "2"], " ", 
           SuperscriptBox["S1", "2"], " ", "S2", " ", "S4"}], "+", 
          RowBox[{
           SuperscriptBox["a", "2"], " ", 
           SuperscriptBox["b", "2"], " ", 
           SuperscriptBox["c", "2"], " ", "S0", " ", 
           SuperscriptBox["S2", "2"], " ", "S4"}], "-", 
          RowBox[{
           SuperscriptBox["b", "4"], " ", 
           SuperscriptBox["c", "2"], " ", "S0", " ", 
           SuperscriptBox["S2", "2"], " ", "S4"}], "-", 
          RowBox[{
           SuperscriptBox["a", "2"], " ", 
           SuperscriptBox["c", "4"], " ", "S0", " ", 
           SuperscriptBox["S2", "2"], " ", "S4"}], "+", 
          RowBox[{
           SuperscriptBox["b", "2"], " ", 
           SuperscriptBox["c", "4"], " ", "S0", " ", 
           SuperscriptBox["S2", "2"], " ", "S4"}], "-", 
          RowBox[{
           SuperscriptBox["a", "2"], " ", 
           SuperscriptBox["b", "2"], " ", 
           SuperscriptBox["d", "2"], " ", "S0", " ", 
           SuperscriptBox["S2", "2"], " ", "S4"}], "+", 
          RowBox[{
           SuperscriptBox["b", "4"], " ", 
           SuperscriptBox["d", "2"], " ", "S0", " ", 
           SuperscriptBox["S2", "2"], " ", "S4"}], "+", 
          RowBox[{
           SuperscriptBox["a", "2"], " ", 
           SuperscriptBox["c", "2"], " ", 
           SuperscriptBox["d", "2"], " ", "S0", " ", 
           SuperscriptBox["S2", "2"], " ", "S4"}], "-", 
          RowBox[{
           SuperscriptBox["b", "2"], " ", 
           SuperscriptBox["c", "2"], " ", 
           SuperscriptBox["d", "2"], " ", "S0", " ", 
           SuperscriptBox["S2", "2"], " ", "S4"}], "+", 
          RowBox[{
           SuperscriptBox["a", "2"], " ", 
           SuperscriptBox["b", "2"], " ", 
           SuperscriptBox["c", "2"], " ", "S1", " ", 
           SuperscriptBox["S2", "2"], " ", "S4"}], "+", 
          RowBox[{
           SuperscriptBox["b", "4"], " ", 
           SuperscriptBox["c", "2"], " ", "S1", " ", 
           SuperscriptBox["S2", "2"], " ", "S4"}], "-", 
          RowBox[{
           SuperscriptBox["a", "2"], " ", 
           SuperscriptBox["c", "4"], " ", "S1", " ", 
           SuperscriptBox["S2", "2"], " ", "S4"}], "-", 
          RowBox[{
           SuperscriptBox["b", "2"], " ", 
           SuperscriptBox["c", "4"], " ", "S1", " ", 
           SuperscriptBox["S2", "2"], " ", "S4"}], "-", 
          RowBox[{
           SuperscriptBox["a", "2"], " ", 
           SuperscriptBox["b", "2"], " ", 
           SuperscriptBox["d", "2"], " ", "S1", " ", 
           SuperscriptBox["S2", "2"], " ", "S4"}], "-", 
          RowBox[{
           SuperscriptBox["b", "4"], " ", 
           SuperscriptBox["d", "2"], " ", "S1", " ", 
           SuperscriptBox["S2", "2"], " ", "S4"}], "+", 
          RowBox[{
           SuperscriptBox["a", "2"], " ", 
           SuperscriptBox["c", "2"], " ", 
           SuperscriptBox["d", "2"], " ", "S1", " ", 
           SuperscriptBox["S2", "2"], " ", "S4"}], "+", 
          RowBox[{
           SuperscriptBox["b", "2"], " ", 
           SuperscriptBox["c", "2"], " ", 
           SuperscriptBox["d", "2"], " ", "S1", " ", 
           SuperscriptBox["S2", "2"], " ", "S4"}], "+", 
          RowBox[{
           SuperscriptBox["a", "2"], " ", 
           SuperscriptBox["b", "2"], " ", 
           SuperscriptBox["c", "2"], " ", "S0", " ", "S1", " ", "S3", " ", 
           "S4"}], "+", 
          RowBox[{
           SuperscriptBox["b", "4"], " ", 
           SuperscriptBox["c", "2"], " ", "S0", " ", "S1", " ", "S3", " ", 
           "S4"}], "-", 
          RowBox[{
           SuperscriptBox["a", "2"], " ", 
           SuperscriptBox["c", "4"], " ", "S0", " ", "S1", " ", "S3", " ", 
           "S4"}], "-", 
          RowBox[{
           SuperscriptBox["b", "2"], " ", 
           SuperscriptBox["c", "4"], " ", "S0", " ", "S1", " ", "S3", " ", 
           "S4"}], "+", 
          RowBox[{
           SuperscriptBox["a", "2"], " ", 
           SuperscriptBox["b", "2"], " ", 
           SuperscriptBox["d", "2"], " ", "S0", " ", "S1", " ", "S3", " ", 
           "S4"}], "+", 
          RowBox[{
           SuperscriptBox["b", "4"], " ", 
           SuperscriptBox["d", "2"], " ", "S0", " ", "S1", " ", "S3", " ", 
           "S4"}], "-", 
          RowBox[{
           SuperscriptBox["a", "2"], " ", 
           SuperscriptBox["c", "2"], " ", 
           SuperscriptBox["d", "2"], " ", "S0", " ", "S1", " ", "S3", " ", 
           "S4"}], "-", 
          RowBox[{
           SuperscriptBox["b", "2"], " ", 
           SuperscriptBox["c", "2"], " ", 
           SuperscriptBox["d", "2"], " ", "S0", " ", "S1", " ", "S3", " ", 
           "S4"}], "+", 
          RowBox[{
           SuperscriptBox["a", "2"], " ", 
           SuperscriptBox["b", "2"], " ", 
           SuperscriptBox["c", "2"], " ", 
           SuperscriptBox["S1", "2"], " ", "S3", " ", "S4"}], "-", 
          RowBox[{
           SuperscriptBox["b", "4"], " ", 
           SuperscriptBox["c", "2"], " ", 
           SuperscriptBox["S1", "2"], " ", "S3", " ", "S4"}], "-", 
          RowBox[{
           SuperscriptBox["a", "2"], " ", 
           SuperscriptBox["c", "4"], " ", 
           SuperscriptBox["S1", "2"], " ", "S3", " ", "S4"}], "+", 
          RowBox[{
           SuperscriptBox["b", "2"], " ", 
           SuperscriptBox["c", "4"], " ", 
           SuperscriptBox["S1", "2"], " ", "S3", " ", "S4"}], "+", 
          RowBox[{
           SuperscriptBox["a", "2"], " ", 
           SuperscriptBox["b", "2"], " ", 
           SuperscriptBox["d", "2"], " ", 
           SuperscriptBox["S1", "2"], " ", "S3", " ", "S4"}], "-", 
          RowBox[{
           SuperscriptBox["b", "4"], " ", 
           SuperscriptBox["d", "2"], " ", 
           SuperscriptBox["S1", "2"], " ", "S3", " ", "S4"}], "-", 
          RowBox[{
           SuperscriptBox["a", "2"], " ", 
           SuperscriptBox["c", "2"], " ", 
           SuperscriptBox["d", "2"], " ", 
           SuperscriptBox["S1", "2"], " ", "S3", " ", "S4"}], "+", 
          RowBox[{
           SuperscriptBox["b", "2"], " ", 
           SuperscriptBox["c", "2"], " ", 
           SuperscriptBox["d", "2"], " ", 
           SuperscriptBox["S1", "2"], " ", "S3", " ", "S4"}], "+", 
          RowBox[{
           SuperscriptBox["a", "2"], " ", 
           SuperscriptBox["b", "2"], " ", 
           SuperscriptBox["c", "2"], " ", "S0", " ", "S2", " ", "S3", " ", 
           "S4"}], "-", 
          RowBox[{
           SuperscriptBox["b", "4"], " ", 
           SuperscriptBox["c", "2"], " ", "S0", " ", "S2", " ", "S3", " ", 
           "S4"}], "+", 
          RowBox[{
           SuperscriptBox["a", "2"], " ", 
           SuperscriptBox["c", "4"], " ", "S0", " ", "S2", " ", "S3", " ", 
           "S4"}], "-", 
          RowBox[{
           SuperscriptBox["b", "2"], " ", 
           SuperscriptBox["c", "4"], " ", "S0", " ", "S2", " ", "S3", " ", 
           "S4"}], "+", 
          RowBox[{
           SuperscriptBox["a", "2"], " ", 
           SuperscriptBox["b", "2"], " ", 
           SuperscriptBox["d", "2"], " ", "S0", " ", "S2", " ", "S3", " ", 
           "S4"}], "-", 
          RowBox[{
           SuperscriptBox["b", "4"], " ", 
           SuperscriptBox["d", "2"], " ", "S0", " ", "S2", " ", "S3", " ", 
           "S4"}], "+", 
          RowBox[{
           SuperscriptBox["a", "2"], " ", 
           SuperscriptBox["c", "2"], " ", 
           SuperscriptBox["d", "2"], " ", "S0", " ", "S2", " ", "S3", " ", 
           "S4"}], "-", 
          RowBox[{
           SuperscriptBox["b", "2"], " ", 
           SuperscriptBox["c", "2"], " ", 
           SuperscriptBox["d", "2"], " ", "S0", " ", "S2", " ", "S3", " ", 
           "S4"}], "+", 
          RowBox[{
           SuperscriptBox["a", "2"], " ", 
           SuperscriptBox["b", "2"], " ", 
           SuperscriptBox["c", "2"], " ", "S1", " ", "S2", " ", "S3", " ", 
           "S4"}], "+", 
          RowBox[{
           SuperscriptBox["b", "4"], " ", 
           SuperscriptBox["c", "2"], " ", "S1", " ", "S2", " ", "S3", " ", 
           "S4"}], "+", 
          RowBox[{
           SuperscriptBox["a", "2"], " ", 
           SuperscriptBox["c", "4"], " ", "S1", " ", "S2", " ", "S3", " ", 
           "S4"}], "+", 
          RowBox[{
           SuperscriptBox["b", "2"], " ", 
           SuperscriptBox["c", "4"], " ", "S1", " ", "S2", " ", "S3", " ", 
           "S4"}], "+", 
          RowBox[{
           SuperscriptBox["a", "2"], " ", 
           SuperscriptBox["b", "2"], " ", 
           SuperscriptBox["d", "2"], " ", "S1", " ", "S2", " ", "S3", " ", 
           "S4"}], "+", 
          RowBox[{
           SuperscriptBox["b", "4"], " ", 
           SuperscriptBox["d", "2"], " ", "S1", " ", "S2", " ", "S3", " ", 
           "S4"}], "+", 
          RowBox[{
           SuperscriptBox["a", "2"], " ", 
           SuperscriptBox["c", "2"], " ", 
           SuperscriptBox["d", "2"], " ", "S1", " ", "S2", " ", "S3", " ", 
           "S4"}], "+", 
          RowBox[{
           SuperscriptBox["b", "2"], " ", 
           SuperscriptBox["c", "2"], " ", 
           SuperscriptBox["d", "2"], " ", "S1", " ", "S2", " ", "S3", " ", 
           "S4"}]}], ")"}]}], ")"}]}]}], ",", 
    RowBox[{"C2", "\[Rule]", 
     RowBox[{"-", 
      RowBox[{"(", 
       RowBox[{
        RowBox[{"(", 
         RowBox[{"4", " ", "E0", " ", "S0", " ", 
          RowBox[{"(", 
           RowBox[{
            RowBox[{
             SuperscriptBox["a", "2"], " ", 
             SuperscriptBox["b", "2"], " ", 
             SuperscriptBox["c", "4"], " ", "S1", " ", "S2", " ", "S3"}], "+", 
            RowBox[{
             SuperscriptBox["a", "2"], " ", 
             SuperscriptBox["b", "2"], " ", 
             SuperscriptBox["c", "2"], " ", 
             SuperscriptBox["d", "2"], " ", "S1", " ", "S2", " ", "S3"}], "-", 
            RowBox[{
             SuperscriptBox["a", "2"], " ", 
             SuperscriptBox["b", "2"], " ", 
             SuperscriptBox["c", "4"], " ", "S1", " ", 
             SuperscriptBox["S3", "2"]}], "+", 
            RowBox[{
             SuperscriptBox["a", "2"], " ", 
             SuperscriptBox["b", "2"], " ", 
             SuperscriptBox["c", "2"], " ", 
             SuperscriptBox["d", "2"], " ", "S1", " ", 
             SuperscriptBox["S3", "2"]}], "+", 
            RowBox[{
             SuperscriptBox["a", "2"], " ", 
             SuperscriptBox["b", "2"], " ", 
             SuperscriptBox["c", "4"], " ", "S1", " ", "S2", " ", "S4"}], "-", 
            RowBox[{
             SuperscriptBox["a", "2"], " ", 
             SuperscriptBox["b", "2"], " ", 
             SuperscriptBox["c", "2"], " ", 
             SuperscriptBox["d", "2"], " ", "S1", " ", "S2", " ", "S4"}], "-", 
            RowBox[{
             SuperscriptBox["a", "2"], " ", 
             SuperscriptBox["b", "2"], " ", 
             SuperscriptBox["c", "4"], " ", "S1", " ", "S3", " ", "S4"}], "-", 
            RowBox[{
             SuperscriptBox["a", "2"], " ", 
             SuperscriptBox["b", "2"], " ", 
             SuperscriptBox["c", "2"], " ", 
             SuperscriptBox["d", "2"], " ", "S1", " ", "S3", " ", "S4"}]}], 
           ")"}]}], ")"}], "/", 
        RowBox[{"(", 
         RowBox[{
          RowBox[{
           SuperscriptBox["a", "2"], " ", 
           SuperscriptBox["b", "2"], " ", 
           SuperscriptBox["c", "2"], " ", "S0", " ", "S1", " ", "S2", " ", 
           "S3"}], "+", 
          RowBox[{
           SuperscriptBox["b", "4"], " ", 
           SuperscriptBox["c", "2"], " ", "S0", " ", "S1", " ", "S2", " ", 
           "S3"}], "+", 
          RowBox[{
           SuperscriptBox["a", "2"], " ", 
           SuperscriptBox["c", "4"], " ", "S0", " ", "S1", " ", "S2", " ", 
           "S3"}], "+", 
          RowBox[{
           SuperscriptBox["b", "2"], " ", 
           SuperscriptBox["c", "4"], " ", "S0", " ", "S1", " ", "S2", " ", 
           "S3"}], "+", 
          RowBox[{
           SuperscriptBox["a", "2"], " ", 
           SuperscriptBox["b", "2"], " ", 
           SuperscriptBox["d", "2"], " ", "S0", " ", "S1", " ", "S2", " ", 
           "S3"}], "+", 
          RowBox[{
           SuperscriptBox["b", "4"], " ", 
           SuperscriptBox["d", "2"], " ", "S0", " ", "S1", " ", "S2", " ", 
           "S3"}], "+", 
          RowBox[{
           SuperscriptBox["a", "2"], " ", 
           SuperscriptBox["c", "2"], " ", 
           SuperscriptBox["d", "2"], " ", "S0", " ", "S1", " ", "S2", " ", 
           "S3"}], "+", 
          RowBox[{
           SuperscriptBox["b", "2"], " ", 
           SuperscriptBox["c", "2"], " ", 
           SuperscriptBox["d", "2"], " ", "S0", " ", "S1", " ", "S2", " ", 
           "S3"}], "+", 
          RowBox[{
           SuperscriptBox["a", "2"], " ", 
           SuperscriptBox["b", "2"], " ", 
           SuperscriptBox["c", "2"], " ", 
           SuperscriptBox["S1", "2"], " ", "S2", " ", "S3"}], "-", 
          RowBox[{
           SuperscriptBox["b", "4"], " ", 
           SuperscriptBox["c", "2"], " ", 
           SuperscriptBox["S1", "2"], " ", "S2", " ", "S3"}], "+", 
          RowBox[{
           SuperscriptBox["a", "2"], " ", 
           SuperscriptBox["c", "4"], " ", 
           SuperscriptBox["S1", "2"], " ", "S2", " ", "S3"}], "-", 
          RowBox[{
           SuperscriptBox["b", "2"], " ", 
           SuperscriptBox["c", "4"], " ", 
           SuperscriptBox["S1", "2"], " ", "S2", " ", "S3"}], "+", 
          RowBox[{
           SuperscriptBox["a", "2"], " ", 
           SuperscriptBox["b", "2"], " ", 
           SuperscriptBox["d", "2"], " ", 
           SuperscriptBox["S1", "2"], " ", "S2", " ", "S3"}], "-", 
          RowBox[{
           SuperscriptBox["b", "4"], " ", 
           SuperscriptBox["d", "2"], " ", 
           SuperscriptBox["S1", "2"], " ", "S2", " ", "S3"}], "+", 
          RowBox[{
           SuperscriptBox["a", "2"], " ", 
           SuperscriptBox["c", "2"], " ", 
           SuperscriptBox["d", "2"], " ", 
           SuperscriptBox["S1", "2"], " ", "S2", " ", "S3"}], "-", 
          RowBox[{
           SuperscriptBox["b", "2"], " ", 
           SuperscriptBox["c", "2"], " ", 
           SuperscriptBox["d", "2"], " ", 
           SuperscriptBox["S1", "2"], " ", "S2", " ", "S3"}], "+", 
          RowBox[{
           SuperscriptBox["a", "2"], " ", 
           SuperscriptBox["b", "2"], " ", 
           SuperscriptBox["c", "2"], " ", "S0", " ", 
           SuperscriptBox["S2", "2"], " ", "S3"}], "-", 
          RowBox[{
           SuperscriptBox["b", "4"], " ", 
           SuperscriptBox["c", "2"], " ", "S0", " ", 
           SuperscriptBox["S2", "2"], " ", "S3"}], "-", 
          RowBox[{
           SuperscriptBox["a", "2"], " ", 
           SuperscriptBox["c", "4"], " ", "S0", " ", 
           SuperscriptBox["S2", "2"], " ", "S3"}], "+", 
          RowBox[{
           SuperscriptBox["b", "2"], " ", 
           SuperscriptBox["c", "4"], " ", "S0", " ", 
           SuperscriptBox["S2", "2"], " ", "S3"}], "+", 
          RowBox[{
           SuperscriptBox["a", "2"], " ", 
           SuperscriptBox["b", "2"], " ", 
           SuperscriptBox["d", "2"], " ", "S0", " ", 
           SuperscriptBox["S2", "2"], " ", "S3"}], "-", 
          RowBox[{
           SuperscriptBox["b", "4"], " ", 
           SuperscriptBox["d", "2"], " ", "S0", " ", 
           SuperscriptBox["S2", "2"], " ", "S3"}], "-", 
          RowBox[{
           SuperscriptBox["a", "2"], " ", 
           SuperscriptBox["c", "2"], " ", 
           SuperscriptBox["d", "2"], " ", "S0", " ", 
           SuperscriptBox["S2", "2"], " ", "S3"}], "+", 
          RowBox[{
           SuperscriptBox["b", "2"], " ", 
           SuperscriptBox["c", "2"], " ", 
           SuperscriptBox["d", "2"], " ", "S0", " ", 
           SuperscriptBox["S2", "2"], " ", "S3"}], "+", 
          RowBox[{
           SuperscriptBox["a", "2"], " ", 
           SuperscriptBox["b", "2"], " ", 
           SuperscriptBox["c", "2"], " ", "S1", " ", 
           SuperscriptBox["S2", "2"], " ", "S3"}], "+", 
          RowBox[{
           SuperscriptBox["b", "4"], " ", 
           SuperscriptBox["c", "2"], " ", "S1", " ", 
           SuperscriptBox["S2", "2"], " ", "S3"}], "-", 
          RowBox[{
           SuperscriptBox["a", "2"], " ", 
           SuperscriptBox["c", "4"], " ", "S1", " ", 
           SuperscriptBox["S2", "2"], " ", "S3"}], "-", 
          RowBox[{
           SuperscriptBox["b", "2"], " ", 
           SuperscriptBox["c", "4"], " ", "S1", " ", 
           SuperscriptBox["S2", "2"], " ", "S3"}], "+", 
          RowBox[{
           SuperscriptBox["a", "2"], " ", 
           SuperscriptBox["b", "2"], " ", 
           SuperscriptBox["d", "2"], " ", "S1", " ", 
           SuperscriptBox["S2", "2"], " ", "S3"}], "+", 
          RowBox[{
           SuperscriptBox["b", "4"], " ", 
           SuperscriptBox["d", "2"], " ", "S1", " ", 
           SuperscriptBox["S2", "2"], " ", "S3"}], "-", 
          RowBox[{
           SuperscriptBox["a", "2"], " ", 
           SuperscriptBox["c", "2"], " ", 
           SuperscriptBox["d", "2"], " ", "S1", " ", 
           SuperscriptBox["S2", "2"], " ", "S3"}], "-", 
          RowBox[{
           SuperscriptBox["b", "2"], " ", 
           SuperscriptBox["c", "2"], " ", 
           SuperscriptBox["d", "2"], " ", "S1", " ", 
           SuperscriptBox["S2", "2"], " ", "S3"}], "+", 
          RowBox[{
           SuperscriptBox["a", "2"], " ", 
           SuperscriptBox["b", "2"], " ", 
           SuperscriptBox["c", "2"], " ", "S0", " ", "S1", " ", 
           SuperscriptBox["S3", "2"]}], "+", 
          RowBox[{
           SuperscriptBox["b", "4"], " ", 
           SuperscriptBox["c", "2"], " ", "S0", " ", "S1", " ", 
           SuperscriptBox["S3", "2"]}], "-", 
          RowBox[{
           SuperscriptBox["a", "2"], " ", 
           SuperscriptBox["c", "4"], " ", "S0", " ", "S1", " ", 
           SuperscriptBox["S3", "2"]}], "-", 
          RowBox[{
           SuperscriptBox["b", "2"], " ", 
           SuperscriptBox["c", "4"], " ", "S0", " ", "S1", " ", 
           SuperscriptBox["S3", "2"]}], "-", 
          RowBox[{
           SuperscriptBox["a", "2"], " ", 
           SuperscriptBox["b", "2"], " ", 
           SuperscriptBox["d", "2"], " ", "S0", " ", "S1", " ", 
           SuperscriptBox["S3", "2"]}], "-", 
          RowBox[{
           SuperscriptBox["b", "4"], " ", 
           SuperscriptBox["d", "2"], " ", "S0", " ", "S1", " ", 
           SuperscriptBox["S3", "2"]}], "+", 
          RowBox[{
           SuperscriptBox["a", "2"], " ", 
           SuperscriptBox["c", "2"], " ", 
           SuperscriptBox["d", "2"], " ", "S0", " ", "S1", " ", 
           SuperscriptBox["S3", "2"]}], "+", 
          RowBox[{
           SuperscriptBox["b", "2"], " ", 
           SuperscriptBox["c", "2"], " ", 
           SuperscriptBox["d", "2"], " ", "S0", " ", "S1", " ", 
           SuperscriptBox["S3", "2"]}], "+", 
          RowBox[{
           SuperscriptBox["a", "2"], " ", 
           SuperscriptBox["b", "2"], " ", 
           SuperscriptBox["c", "2"], " ", 
           SuperscriptBox["S1", "2"], " ", 
           SuperscriptBox["S3", "2"]}], "-", 
          RowBox[{
           SuperscriptBox["b", "4"], " ", 
           SuperscriptBox["c", "2"], " ", 
           SuperscriptBox["S1", "2"], " ", 
           SuperscriptBox["S3", "2"]}], "-", 
          RowBox[{
           SuperscriptBox["a", "2"], " ", 
           SuperscriptBox["c", "4"], " ", 
           SuperscriptBox["S1", "2"], " ", 
           SuperscriptBox["S3", "2"]}], "+", 
          RowBox[{
           SuperscriptBox["b", "2"], " ", 
           SuperscriptBox["c", "4"], " ", 
           SuperscriptBox["S1", "2"], " ", 
           SuperscriptBox["S3", "2"]}], "-", 
          RowBox[{
           SuperscriptBox["a", "2"], " ", 
           SuperscriptBox["b", "2"], " ", 
           SuperscriptBox["d", "2"], " ", 
           SuperscriptBox["S1", "2"], " ", 
           SuperscriptBox["S3", "2"]}], "+", 
          RowBox[{
           SuperscriptBox["b", "4"], " ", 
           SuperscriptBox["d", "2"], " ", 
           SuperscriptBox["S1", "2"], " ", 
           SuperscriptBox["S3", "2"]}], "+", 
          RowBox[{
           SuperscriptBox["a", "2"], " ", 
           SuperscriptBox["c", "2"], " ", 
           SuperscriptBox["d", "2"], " ", 
           SuperscriptBox["S1", "2"], " ", 
           SuperscriptBox["S3", "2"]}], "-", 
          RowBox[{
           SuperscriptBox["b", "2"], " ", 
           SuperscriptBox["c", "2"], " ", 
           SuperscriptBox["d", "2"], " ", 
           SuperscriptBox["S1", "2"], " ", 
           SuperscriptBox["S3", "2"]}], "+", 
          RowBox[{
           SuperscriptBox["a", "2"], " ", 
           SuperscriptBox["b", "2"], " ", 
           SuperscriptBox["c", "2"], " ", "S0", " ", "S2", " ", 
           SuperscriptBox["S3", "2"]}], "-", 
          RowBox[{
           SuperscriptBox["b", "4"], " ", 
           SuperscriptBox["c", "2"], " ", "S0", " ", "S2", " ", 
           SuperscriptBox["S3", "2"]}], "+", 
          RowBox[{
           SuperscriptBox["a", "2"], " ", 
           SuperscriptBox["c", "4"], " ", "S0", " ", "S2", " ", 
           SuperscriptBox["S3", "2"]}], "-", 
          RowBox[{
           SuperscriptBox["b", "2"], " ", 
           SuperscriptBox["c", "4"], " ", "S0", " ", "S2", " ", 
           SuperscriptBox["S3", "2"]}], "-", 
          RowBox[{
           SuperscriptBox["a", "2"], " ", 
           SuperscriptBox["b", "2"], " ", 
           SuperscriptBox["d", "2"], " ", "S0", " ", "S2", " ", 
           SuperscriptBox["S3", "2"]}], "+", 
          RowBox[{
           SuperscriptBox["b", "4"], " ", 
           SuperscriptBox["d", "2"], " ", "S0", " ", "S2", " ", 
           SuperscriptBox["S3", "2"]}], "-", 
          RowBox[{
           SuperscriptBox["a", "2"], " ", 
           SuperscriptBox["c", "2"], " ", 
           SuperscriptBox["d", "2"], " ", "S0", " ", "S2", " ", 
           SuperscriptBox["S3", "2"]}], "+", 
          RowBox[{
           SuperscriptBox["b", "2"], " ", 
           SuperscriptBox["c", "2"], " ", 
           SuperscriptBox["d", "2"], " ", "S0", " ", "S2", " ", 
           SuperscriptBox["S3", "2"]}], "+", 
          RowBox[{
           SuperscriptBox["a", "2"], " ", 
           SuperscriptBox["b", "2"], " ", 
           SuperscriptBox["c", "2"], " ", "S1", " ", "S2", " ", 
           SuperscriptBox["S3", "2"]}], "+", 
          RowBox[{
           SuperscriptBox["b", "4"], " ", 
           SuperscriptBox["c", "2"], " ", "S1", " ", "S2", " ", 
           SuperscriptBox["S3", "2"]}], "+", 
          RowBox[{
           SuperscriptBox["a", "2"], " ", 
           SuperscriptBox["c", "4"], " ", "S1", " ", "S2", " ", 
           SuperscriptBox["S3", "2"]}], "+", 
          RowBox[{
           SuperscriptBox["b", "2"], " ", 
           SuperscriptBox["c", "4"], " ", "S1", " ", "S2", " ", 
           SuperscriptBox["S3", "2"]}], "-", 
          RowBox[{
           SuperscriptBox["a", "2"], " ", 
           SuperscriptBox["b", "2"], " ", 
           SuperscriptBox["d", "2"], " ", "S1", " ", "S2", " ", 
           SuperscriptBox["S3", "2"]}], "-", 
          RowBox[{
           SuperscriptBox["b", "4"], " ", 
           SuperscriptBox["d", "2"], " ", "S1", " ", "S2", " ", 
           SuperscriptBox["S3", "2"]}], "-", 
          RowBox[{
           SuperscriptBox["a", "2"], " ", 
           SuperscriptBox["c", "2"], " ", 
           SuperscriptBox["d", "2"], " ", "S1", " ", "S2", " ", 
           SuperscriptBox["S3", "2"]}], "-", 
          RowBox[{
           SuperscriptBox["b", "2"], " ", 
           SuperscriptBox["c", "2"], " ", 
           SuperscriptBox["d", "2"], " ", "S1", " ", "S2", " ", 
           SuperscriptBox["S3", "2"]}], "+", 
          RowBox[{
           SuperscriptBox["a", "2"], " ", 
           SuperscriptBox["b", "2"], " ", 
           SuperscriptBox["c", "2"], " ", "S0", " ", "S1", " ", "S2", " ", 
           "S4"}], "+", 
          RowBox[{
           SuperscriptBox["b", "4"], " ", 
           SuperscriptBox["c", "2"], " ", "S0", " ", "S1", " ", "S2", " ", 
           "S4"}], "+", 
          RowBox[{
           SuperscriptBox["a", "2"], " ", 
           SuperscriptBox["c", "4"], " ", "S0", " ", "S1", " ", "S2", " ", 
           "S4"}], "+", 
          RowBox[{
           SuperscriptBox["b", "2"], " ", 
           SuperscriptBox["c", "4"], " ", "S0", " ", "S1", " ", "S2", " ", 
           "S4"}], "-", 
          RowBox[{
           SuperscriptBox["a", "2"], " ", 
           SuperscriptBox["b", "2"], " ", 
           SuperscriptBox["d", "2"], " ", "S0", " ", "S1", " ", "S2", " ", 
           "S4"}], "-", 
          RowBox[{
           SuperscriptBox["b", "4"], " ", 
           SuperscriptBox["d", "2"], " ", "S0", " ", "S1", " ", "S2", " ", 
           "S4"}], "-", 
          RowBox[{
           SuperscriptBox["a", "2"], " ", 
           SuperscriptBox["c", "2"], " ", 
           SuperscriptBox["d", "2"], " ", "S0", " ", "S1", " ", "S2", " ", 
           "S4"}], "-", 
          RowBox[{
           SuperscriptBox["b", "2"], " ", 
           SuperscriptBox["c", "2"], " ", 
           SuperscriptBox["d", "2"], " ", "S0", " ", "S1", " ", "S2", " ", 
           "S4"}], "+", 
          RowBox[{
           SuperscriptBox["a", "2"], " ", 
           SuperscriptBox["b", "2"], " ", 
           SuperscriptBox["c", "2"], " ", 
           SuperscriptBox["S1", "2"], " ", "S2", " ", "S4"}], "-", 
          RowBox[{
           SuperscriptBox["b", "4"], " ", 
           SuperscriptBox["c", "2"], " ", 
           SuperscriptBox["S1", "2"], " ", "S2", " ", "S4"}], "+", 
          RowBox[{
           SuperscriptBox["a", "2"], " ", 
           SuperscriptBox["c", "4"], " ", 
           SuperscriptBox["S1", "2"], " ", "S2", " ", "S4"}], "-", 
          RowBox[{
           SuperscriptBox["b", "2"], " ", 
           SuperscriptBox["c", "4"], " ", 
           SuperscriptBox["S1", "2"], " ", "S2", " ", "S4"}], "-", 
          RowBox[{
           SuperscriptBox["a", "2"], " ", 
           SuperscriptBox["b", "2"], " ", 
           SuperscriptBox["d", "2"], " ", 
           SuperscriptBox["S1", "2"], " ", "S2", " ", "S4"}], "+", 
          RowBox[{
           SuperscriptBox["b", "4"], " ", 
           SuperscriptBox["d", "2"], " ", 
           SuperscriptBox["S1", "2"], " ", "S2", " ", "S4"}], "-", 
          RowBox[{
           SuperscriptBox["a", "2"], " ", 
           SuperscriptBox["c", "2"], " ", 
           SuperscriptBox["d", "2"], " ", 
           SuperscriptBox["S1", "2"], " ", "S2", " ", "S4"}], "+", 
          RowBox[{
           SuperscriptBox["b", "2"], " ", 
           SuperscriptBox["c", "2"], " ", 
           SuperscriptBox["d", "2"], " ", 
           SuperscriptBox["S1", "2"], " ", "S2", " ", "S4"}], "+", 
          RowBox[{
           SuperscriptBox["a", "2"], " ", 
           SuperscriptBox["b", "2"], " ", 
           SuperscriptBox["c", "2"], " ", "S0", " ", 
           SuperscriptBox["S2", "2"], " ", "S4"}], "-", 
          RowBox[{
           SuperscriptBox["b", "4"], " ", 
           SuperscriptBox["c", "2"], " ", "S0", " ", 
           SuperscriptBox["S2", "2"], " ", "S4"}], "-", 
          RowBox[{
           SuperscriptBox["a", "2"], " ", 
           SuperscriptBox["c", "4"], " ", "S0", " ", 
           SuperscriptBox["S2", "2"], " ", "S4"}], "+", 
          RowBox[{
           SuperscriptBox["b", "2"], " ", 
           SuperscriptBox["c", "4"], " ", "S0", " ", 
           SuperscriptBox["S2", "2"], " ", "S4"}], "-", 
          RowBox[{
           SuperscriptBox["a", "2"], " ", 
           SuperscriptBox["b", "2"], " ", 
           SuperscriptBox["d", "2"], " ", "S0", " ", 
           SuperscriptBox["S2", "2"], " ", "S4"}], "+", 
          RowBox[{
           SuperscriptBox["b", "4"], " ", 
           SuperscriptBox["d", "2"], " ", "S0", " ", 
           SuperscriptBox["S2", "2"], " ", "S4"}], "+", 
          RowBox[{
           SuperscriptBox["a", "2"], " ", 
           SuperscriptBox["c", "2"], " ", 
           SuperscriptBox["d", "2"], " ", "S0", " ", 
           SuperscriptBox["S2", "2"], " ", "S4"}], "-", 
          RowBox[{
           SuperscriptBox["b", "2"], " ", 
           SuperscriptBox["c", "2"], " ", 
           SuperscriptBox["d", "2"], " ", "S0", " ", 
           SuperscriptBox["S2", "2"], " ", "S4"}], "+", 
          RowBox[{
           SuperscriptBox["a", "2"], " ", 
           SuperscriptBox["b", "2"], " ", 
           SuperscriptBox["c", "2"], " ", "S1", " ", 
           SuperscriptBox["S2", "2"], " ", "S4"}], "+", 
          RowBox[{
           SuperscriptBox["b", "4"], " ", 
           SuperscriptBox["c", "2"], " ", "S1", " ", 
           SuperscriptBox["S2", "2"], " ", "S4"}], "-", 
          RowBox[{
           SuperscriptBox["a", "2"], " ", 
           SuperscriptBox["c", "4"], " ", "S1", " ", 
           SuperscriptBox["S2", "2"], " ", "S4"}], "-", 
          RowBox[{
           SuperscriptBox["b", "2"], " ", 
           SuperscriptBox["c", "4"], " ", "S1", " ", 
           SuperscriptBox["S2", "2"], " ", "S4"}], "-", 
          RowBox[{
           SuperscriptBox["a", "2"], " ", 
           SuperscriptBox["b", "2"], " ", 
           SuperscriptBox["d", "2"], " ", "S1", " ", 
           SuperscriptBox["S2", "2"], " ", "S4"}], "-", 
          RowBox[{
           SuperscriptBox["b", "4"], " ", 
           SuperscriptBox["d", "2"], " ", "S1", " ", 
           SuperscriptBox["S2", "2"], " ", "S4"}], "+", 
          RowBox[{
           SuperscriptBox["a", "2"], " ", 
           SuperscriptBox["c", "2"], " ", 
           SuperscriptBox["d", "2"], " ", "S1", " ", 
           SuperscriptBox["S2", "2"], " ", "S4"}], "+", 
          RowBox[{
           SuperscriptBox["b", "2"], " ", 
           SuperscriptBox["c", "2"], " ", 
           SuperscriptBox["d", "2"], " ", "S1", " ", 
           SuperscriptBox["S2", "2"], " ", "S4"}], "+", 
          RowBox[{
           SuperscriptBox["a", "2"], " ", 
           SuperscriptBox["b", "2"], " ", 
           SuperscriptBox["c", "2"], " ", "S0", " ", "S1", " ", "S3", " ", 
           "S4"}], "+", 
          RowBox[{
           SuperscriptBox["b", "4"], " ", 
           SuperscriptBox["c", "2"], " ", "S0", " ", "S1", " ", "S3", " ", 
           "S4"}], "-", 
          RowBox[{
           SuperscriptBox["a", "2"], " ", 
           SuperscriptBox["c", "4"], " ", "S0", " ", "S1", " ", "S3", " ", 
           "S4"}], "-", 
          RowBox[{
           SuperscriptBox["b", "2"], " ", 
           SuperscriptBox["c", "4"], " ", "S0", " ", "S1", " ", "S3", " ", 
           "S4"}], "+", 
          RowBox[{
           SuperscriptBox["a", "2"], " ", 
           SuperscriptBox["b", "2"], " ", 
           SuperscriptBox["d", "2"], " ", "S0", " ", "S1", " ", "S3", " ", 
           "S4"}], "+", 
          RowBox[{
           SuperscriptBox["b", "4"], " ", 
           SuperscriptBox["d", "2"], " ", "S0", " ", "S1", " ", "S3", " ", 
           "S4"}], "-", 
          RowBox[{
           SuperscriptBox["a", "2"], " ", 
           SuperscriptBox["c", "2"], " ", 
           SuperscriptBox["d", "2"], " ", "S0", " ", "S1", " ", "S3", " ", 
           "S4"}], "-", 
          RowBox[{
           SuperscriptBox["b", "2"], " ", 
           SuperscriptBox["c", "2"], " ", 
           SuperscriptBox["d", "2"], " ", "S0", " ", "S1", " ", "S3", " ", 
           "S4"}], "+", 
          RowBox[{
           SuperscriptBox["a", "2"], " ", 
           SuperscriptBox["b", "2"], " ", 
           SuperscriptBox["c", "2"], " ", 
           SuperscriptBox["S1", "2"], " ", "S3", " ", "S4"}], "-", 
          RowBox[{
           SuperscriptBox["b", "4"], " ", 
           SuperscriptBox["c", "2"], " ", 
           SuperscriptBox["S1", "2"], " ", "S3", " ", "S4"}], "-", 
          RowBox[{
           SuperscriptBox["a", "2"], " ", 
           SuperscriptBox["c", "4"], " ", 
           SuperscriptBox["S1", "2"], " ", "S3", " ", "S4"}], "+", 
          RowBox[{
           SuperscriptBox["b", "2"], " ", 
           SuperscriptBox["c", "4"], " ", 
           SuperscriptBox["S1", "2"], " ", "S3", " ", "S4"}], "+", 
          RowBox[{
           SuperscriptBox["a", "2"], " ", 
           SuperscriptBox["b", "2"], " ", 
           SuperscriptBox["d", "2"], " ", 
           SuperscriptBox["S1", "2"], " ", "S3", " ", "S4"}], "-", 
          RowBox[{
           SuperscriptBox["b", "4"], " ", 
           SuperscriptBox["d", "2"], " ", 
           SuperscriptBox["S1", "2"], " ", "S3", " ", "S4"}], "-", 
          RowBox[{
           SuperscriptBox["a", "2"], " ", 
           SuperscriptBox["c", "2"], " ", 
           SuperscriptBox["d", "2"], " ", 
           SuperscriptBox["S1", "2"], " ", "S3", " ", "S4"}], "+", 
          RowBox[{
           SuperscriptBox["b", "2"], " ", 
           SuperscriptBox["c", "2"], " ", 
           SuperscriptBox["d", "2"], " ", 
           SuperscriptBox["S1", "2"], " ", "S3", " ", "S4"}], "+", 
          RowBox[{
           SuperscriptBox["a", "2"], " ", 
           SuperscriptBox["b", "2"], " ", 
           SuperscriptBox["c", "2"], " ", "S0", " ", "S2", " ", "S3", " ", 
           "S4"}], "-", 
          RowBox[{
           SuperscriptBox["b", "4"], " ", 
           SuperscriptBox["c", "2"], " ", "S0", " ", "S2", " ", "S3", " ", 
           "S4"}], "+", 
          RowBox[{
           SuperscriptBox["a", "2"], " ", 
           SuperscriptBox["c", "4"], " ", "S0", " ", "S2", " ", "S3", " ", 
           "S4"}], "-", 
          RowBox[{
           SuperscriptBox["b", "2"], " ", 
           SuperscriptBox["c", "4"], " ", "S0", " ", "S2", " ", "S3", " ", 
           "S4"}], "+", 
          RowBox[{
           SuperscriptBox["a", "2"], " ", 
           SuperscriptBox["b", "2"], " ", 
           SuperscriptBox["d", "2"], " ", "S0", " ", "S2", " ", "S3", " ", 
           "S4"}], "-", 
          RowBox[{
           SuperscriptBox["b", "4"], " ", 
           SuperscriptBox["d", "2"], " ", "S0", " ", "S2", " ", "S3", " ", 
           "S4"}], "+", 
          RowBox[{
           SuperscriptBox["a", "2"], " ", 
           SuperscriptBox["c", "2"], " ", 
           SuperscriptBox["d", "2"], " ", "S0", " ", "S2", " ", "S3", " ", 
           "S4"}], "-", 
          RowBox[{
           SuperscriptBox["b", "2"], " ", 
           SuperscriptBox["c", "2"], " ", 
           SuperscriptBox["d", "2"], " ", "S0", " ", "S2", " ", "S3", " ", 
           "S4"}], "+", 
          RowBox[{
           SuperscriptBox["a", "2"], " ", 
           SuperscriptBox["b", "2"], " ", 
           SuperscriptBox["c", "2"], " ", "S1", " ", "S2", " ", "S3", " ", 
           "S4"}], "+", 
          RowBox[{
           SuperscriptBox["b", "4"], " ", 
           SuperscriptBox["c", "2"], " ", "S1", " ", "S2", " ", "S3", " ", 
           "S4"}], "+", 
          RowBox[{
           SuperscriptBox["a", "2"], " ", 
           SuperscriptBox["c", "4"], " ", "S1", " ", "S2", " ", "S3", " ", 
           "S4"}], "+", 
          RowBox[{
           SuperscriptBox["b", "2"], " ", 
           SuperscriptBox["c", "4"], " ", "S1", " ", "S2", " ", "S3", " ", 
           "S4"}], "+", 
          RowBox[{
           SuperscriptBox["a", "2"], " ", 
           SuperscriptBox["b", "2"], " ", 
           SuperscriptBox["d", "2"], " ", "S1", " ", "S2", " ", "S3", " ", 
           "S4"}], "+", 
          RowBox[{
           SuperscriptBox["b", "4"], " ", 
           SuperscriptBox["d", "2"], " ", "S1", " ", "S2", " ", "S3", " ", 
           "S4"}], "+", 
          RowBox[{
           SuperscriptBox["a", "2"], " ", 
           SuperscriptBox["c", "2"], " ", 
           SuperscriptBox["d", "2"], " ", "S1", " ", "S2", " ", "S3", " ", 
           "S4"}], "+", 
          RowBox[{
           SuperscriptBox["b", "2"], " ", 
           SuperscriptBox["c", "2"], " ", 
           SuperscriptBox["d", "2"], " ", "S1", " ", "S2", " ", "S3", " ", 
           "S4"}]}], ")"}]}], ")"}]}]}], ",", 
    RowBox[{"A3", "\[Rule]", 
     RowBox[{"-", 
      RowBox[{"(", 
       RowBox[{
        RowBox[{"(", 
         RowBox[{"8", " ", 
          SuperscriptBox["b", "2"], " ", 
          SuperscriptBox["c", "2"], " ", "E0", " ", "S0", " ", "S2", " ", 
          RowBox[{"(", 
           RowBox[{
            RowBox[{
             SuperscriptBox["a", "2"], " ", "S1", " ", "S3"}], "+", 
            RowBox[{
             SuperscriptBox["a", "2"], " ", "S1", " ", "S4"}]}], ")"}]}], 
         ")"}], "/", 
        RowBox[{"(", 
         RowBox[{
          RowBox[{
           SuperscriptBox["a", "2"], " ", 
           SuperscriptBox["b", "2"], " ", 
           SuperscriptBox["c", "2"], " ", "S0", " ", "S1", " ", "S2", " ", 
           "S3"}], "+", 
          RowBox[{
           SuperscriptBox["b", "4"], " ", 
           SuperscriptBox["c", "2"], " ", "S0", " ", "S1", " ", "S2", " ", 
           "S3"}], "+", 
          RowBox[{
           SuperscriptBox["a", "2"], " ", 
           SuperscriptBox["c", "4"], " ", "S0", " ", "S1", " ", "S2", " ", 
           "S3"}], "+", 
          RowBox[{
           SuperscriptBox["b", "2"], " ", 
           SuperscriptBox["c", "4"], " ", "S0", " ", "S1", " ", "S2", " ", 
           "S3"}], "+", 
          RowBox[{
           SuperscriptBox["a", "2"], " ", 
           SuperscriptBox["b", "2"], " ", 
           SuperscriptBox["d", "2"], " ", "S0", " ", "S1", " ", "S2", " ", 
           "S3"}], "+", 
          RowBox[{
           SuperscriptBox["b", "4"], " ", 
           SuperscriptBox["d", "2"], " ", "S0", " ", "S1", " ", "S2", " ", 
           "S3"}], "+", 
          RowBox[{
           SuperscriptBox["a", "2"], " ", 
           SuperscriptBox["c", "2"], " ", 
           SuperscriptBox["d", "2"], " ", "S0", " ", "S1", " ", "S2", " ", 
           "S3"}], "+", 
          RowBox[{
           SuperscriptBox["b", "2"], " ", 
           SuperscriptBox["c", "2"], " ", 
           SuperscriptBox["d", "2"], " ", "S0", " ", "S1", " ", "S2", " ", 
           "S3"}], "+", 
          RowBox[{
           SuperscriptBox["a", "2"], " ", 
           SuperscriptBox["b", "2"], " ", 
           SuperscriptBox["c", "2"], " ", 
           SuperscriptBox["S1", "2"], " ", "S2", " ", "S3"}], "-", 
          RowBox[{
           SuperscriptBox["b", "4"], " ", 
           SuperscriptBox["c", "2"], " ", 
           SuperscriptBox["S1", "2"], " ", "S2", " ", "S3"}], "+", 
          RowBox[{
           SuperscriptBox["a", "2"], " ", 
           SuperscriptBox["c", "4"], " ", 
           SuperscriptBox["S1", "2"], " ", "S2", " ", "S3"}], "-", 
          RowBox[{
           SuperscriptBox["b", "2"], " ", 
           SuperscriptBox["c", "4"], " ", 
           SuperscriptBox["S1", "2"], " ", "S2", " ", "S3"}], "+", 
          RowBox[{
           SuperscriptBox["a", "2"], " ", 
           SuperscriptBox["b", "2"], " ", 
           SuperscriptBox["d", "2"], " ", 
           SuperscriptBox["S1", "2"], " ", "S2", " ", "S3"}], "-", 
          RowBox[{
           SuperscriptBox["b", "4"], " ", 
           SuperscriptBox["d", "2"], " ", 
           SuperscriptBox["S1", "2"], " ", "S2", " ", "S3"}], "+", 
          RowBox[{
           SuperscriptBox["a", "2"], " ", 
           SuperscriptBox["c", "2"], " ", 
           SuperscriptBox["d", "2"], " ", 
           SuperscriptBox["S1", "2"], " ", "S2", " ", "S3"}], "-", 
          RowBox[{
           SuperscriptBox["b", "2"], " ", 
           SuperscriptBox["c", "2"], " ", 
           SuperscriptBox["d", "2"], " ", 
           SuperscriptBox["S1", "2"], " ", "S2", " ", "S3"}], "+", 
          RowBox[{
           SuperscriptBox["a", "2"], " ", 
           SuperscriptBox["b", "2"], " ", 
           SuperscriptBox["c", "2"], " ", "S0", " ", 
           SuperscriptBox["S2", "2"], " ", "S3"}], "-", 
          RowBox[{
           SuperscriptBox["b", "4"], " ", 
           SuperscriptBox["c", "2"], " ", "S0", " ", 
           SuperscriptBox["S2", "2"], " ", "S3"}], "-", 
          RowBox[{
           SuperscriptBox["a", "2"], " ", 
           SuperscriptBox["c", "4"], " ", "S0", " ", 
           SuperscriptBox["S2", "2"], " ", "S3"}], "+", 
          RowBox[{
           SuperscriptBox["b", "2"], " ", 
           SuperscriptBox["c", "4"], " ", "S0", " ", 
           SuperscriptBox["S2", "2"], " ", "S3"}], "+", 
          RowBox[{
           SuperscriptBox["a", "2"], " ", 
           SuperscriptBox["b", "2"], " ", 
           SuperscriptBox["d", "2"], " ", "S0", " ", 
           SuperscriptBox["S2", "2"], " ", "S3"}], "-", 
          RowBox[{
           SuperscriptBox["b", "4"], " ", 
           SuperscriptBox["d", "2"], " ", "S0", " ", 
           SuperscriptBox["S2", "2"], " ", "S3"}], "-", 
          RowBox[{
           SuperscriptBox["a", "2"], " ", 
           SuperscriptBox["c", "2"], " ", 
           SuperscriptBox["d", "2"], " ", "S0", " ", 
           SuperscriptBox["S2", "2"], " ", "S3"}], "+", 
          RowBox[{
           SuperscriptBox["b", "2"], " ", 
           SuperscriptBox["c", "2"], " ", 
           SuperscriptBox["d", "2"], " ", "S0", " ", 
           SuperscriptBox["S2", "2"], " ", "S3"}], "+", 
          RowBox[{
           SuperscriptBox["a", "2"], " ", 
           SuperscriptBox["b", "2"], " ", 
           SuperscriptBox["c", "2"], " ", "S1", " ", 
           SuperscriptBox["S2", "2"], " ", "S3"}], "+", 
          RowBox[{
           SuperscriptBox["b", "4"], " ", 
           SuperscriptBox["c", "2"], " ", "S1", " ", 
           SuperscriptBox["S2", "2"], " ", "S3"}], "-", 
          RowBox[{
           SuperscriptBox["a", "2"], " ", 
           SuperscriptBox["c", "4"], " ", "S1", " ", 
           SuperscriptBox["S2", "2"], " ", "S3"}], "-", 
          RowBox[{
           SuperscriptBox["b", "2"], " ", 
           SuperscriptBox["c", "4"], " ", "S1", " ", 
           SuperscriptBox["S2", "2"], " ", "S3"}], "+", 
          RowBox[{
           SuperscriptBox["a", "2"], " ", 
           SuperscriptBox["b", "2"], " ", 
           SuperscriptBox["d", "2"], " ", "S1", " ", 
           SuperscriptBox["S2", "2"], " ", "S3"}], "+", 
          RowBox[{
           SuperscriptBox["b", "4"], " ", 
           SuperscriptBox["d", "2"], " ", "S1", " ", 
           SuperscriptBox["S2", "2"], " ", "S3"}], "-", 
          RowBox[{
           SuperscriptBox["a", "2"], " ", 
           SuperscriptBox["c", "2"], " ", 
           SuperscriptBox["d", "2"], " ", "S1", " ", 
           SuperscriptBox["S2", "2"], " ", "S3"}], "-", 
          RowBox[{
           SuperscriptBox["b", "2"], " ", 
           SuperscriptBox["c", "2"], " ", 
           SuperscriptBox["d", "2"], " ", "S1", " ", 
           SuperscriptBox["S2", "2"], " ", "S3"}], "+", 
          RowBox[{
           SuperscriptBox["a", "2"], " ", 
           SuperscriptBox["b", "2"], " ", 
           SuperscriptBox["c", "2"], " ", "S0", " ", "S1", " ", 
           SuperscriptBox["S3", "2"]}], "+", 
          RowBox[{
           SuperscriptBox["b", "4"], " ", 
           SuperscriptBox["c", "2"], " ", "S0", " ", "S1", " ", 
           SuperscriptBox["S3", "2"]}], "-", 
          RowBox[{
           SuperscriptBox["a", "2"], " ", 
           SuperscriptBox["c", "4"], " ", "S0", " ", "S1", " ", 
           SuperscriptBox["S3", "2"]}], "-", 
          RowBox[{
           SuperscriptBox["b", "2"], " ", 
           SuperscriptBox["c", "4"], " ", "S0", " ", "S1", " ", 
           SuperscriptBox["S3", "2"]}], "-", 
          RowBox[{
           SuperscriptBox["a", "2"], " ", 
           SuperscriptBox["b", "2"], " ", 
           SuperscriptBox["d", "2"], " ", "S0", " ", "S1", " ", 
           SuperscriptBox["S3", "2"]}], "-", 
          RowBox[{
           SuperscriptBox["b", "4"], " ", 
           SuperscriptBox["d", "2"], " ", "S0", " ", "S1", " ", 
           SuperscriptBox["S3", "2"]}], "+", 
          RowBox[{
           SuperscriptBox["a", "2"], " ", 
           SuperscriptBox["c", "2"], " ", 
           SuperscriptBox["d", "2"], " ", "S0", " ", "S1", " ", 
           SuperscriptBox["S3", "2"]}], "+", 
          RowBox[{
           SuperscriptBox["b", "2"], " ", 
           SuperscriptBox["c", "2"], " ", 
           SuperscriptBox["d", "2"], " ", "S0", " ", "S1", " ", 
           SuperscriptBox["S3", "2"]}], "+", 
          RowBox[{
           SuperscriptBox["a", "2"], " ", 
           SuperscriptBox["b", "2"], " ", 
           SuperscriptBox["c", "2"], " ", 
           SuperscriptBox["S1", "2"], " ", 
           SuperscriptBox["S3", "2"]}], "-", 
          RowBox[{
           SuperscriptBox["b", "4"], " ", 
           SuperscriptBox["c", "2"], " ", 
           SuperscriptBox["S1", "2"], " ", 
           SuperscriptBox["S3", "2"]}], "-", 
          RowBox[{
           SuperscriptBox["a", "2"], " ", 
           SuperscriptBox["c", "4"], " ", 
           SuperscriptBox["S1", "2"], " ", 
           SuperscriptBox["S3", "2"]}], "+", 
          RowBox[{
           SuperscriptBox["b", "2"], " ", 
           SuperscriptBox["c", "4"], " ", 
           SuperscriptBox["S1", "2"], " ", 
           SuperscriptBox["S3", "2"]}], "-", 
          RowBox[{
           SuperscriptBox["a", "2"], " ", 
           SuperscriptBox["b", "2"], " ", 
           SuperscriptBox["d", "2"], " ", 
           SuperscriptBox["S1", "2"], " ", 
           SuperscriptBox["S3", "2"]}], "+", 
          RowBox[{
           SuperscriptBox["b", "4"], " ", 
           SuperscriptBox["d", "2"], " ", 
           SuperscriptBox["S1", "2"], " ", 
           SuperscriptBox["S3", "2"]}], "+", 
          RowBox[{
           SuperscriptBox["a", "2"], " ", 
           SuperscriptBox["c", "2"], " ", 
           SuperscriptBox["d", "2"], " ", 
           SuperscriptBox["S1", "2"], " ", 
           SuperscriptBox["S3", "2"]}], "-", 
          RowBox[{
           SuperscriptBox["b", "2"], " ", 
           SuperscriptBox["c", "2"], " ", 
           SuperscriptBox["d", "2"], " ", 
           SuperscriptBox["S1", "2"], " ", 
           SuperscriptBox["S3", "2"]}], "+", 
          RowBox[{
           SuperscriptBox["a", "2"], " ", 
           SuperscriptBox["b", "2"], " ", 
           SuperscriptBox["c", "2"], " ", "S0", " ", "S2", " ", 
           SuperscriptBox["S3", "2"]}], "-", 
          RowBox[{
           SuperscriptBox["b", "4"], " ", 
           SuperscriptBox["c", "2"], " ", "S0", " ", "S2", " ", 
           SuperscriptBox["S3", "2"]}], "+", 
          RowBox[{
           SuperscriptBox["a", "2"], " ", 
           SuperscriptBox["c", "4"], " ", "S0", " ", "S2", " ", 
           SuperscriptBox["S3", "2"]}], "-", 
          RowBox[{
           SuperscriptBox["b", "2"], " ", 
           SuperscriptBox["c", "4"], " ", "S0", " ", "S2", " ", 
           SuperscriptBox["S3", "2"]}], "-", 
          RowBox[{
           SuperscriptBox["a", "2"], " ", 
           SuperscriptBox["b", "2"], " ", 
           SuperscriptBox["d", "2"], " ", "S0", " ", "S2", " ", 
           SuperscriptBox["S3", "2"]}], "+", 
          RowBox[{
           SuperscriptBox["b", "4"], " ", 
           SuperscriptBox["d", "2"], " ", "S0", " ", "S2", " ", 
           SuperscriptBox["S3", "2"]}], "-", 
          RowBox[{
           SuperscriptBox["a", "2"], " ", 
           SuperscriptBox["c", "2"], " ", 
           SuperscriptBox["d", "2"], " ", "S0", " ", "S2", " ", 
           SuperscriptBox["S3", "2"]}], "+", 
          RowBox[{
           SuperscriptBox["b", "2"], " ", 
           SuperscriptBox["c", "2"], " ", 
           SuperscriptBox["d", "2"], " ", "S0", " ", "S2", " ", 
           SuperscriptBox["S3", "2"]}], "+", 
          RowBox[{
           SuperscriptBox["a", "2"], " ", 
           SuperscriptBox["b", "2"], " ", 
           SuperscriptBox["c", "2"], " ", "S1", " ", "S2", " ", 
           SuperscriptBox["S3", "2"]}], "+", 
          RowBox[{
           SuperscriptBox["b", "4"], " ", 
           SuperscriptBox["c", "2"], " ", "S1", " ", "S2", " ", 
           SuperscriptBox["S3", "2"]}], "+", 
          RowBox[{
           SuperscriptBox["a", "2"], " ", 
           SuperscriptBox["c", "4"], " ", "S1", " ", "S2", " ", 
           SuperscriptBox["S3", "2"]}], "+", 
          RowBox[{
           SuperscriptBox["b", "2"], " ", 
           SuperscriptBox["c", "4"], " ", "S1", " ", "S2", " ", 
           SuperscriptBox["S3", "2"]}], "-", 
          RowBox[{
           SuperscriptBox["a", "2"], " ", 
           SuperscriptBox["b", "2"], " ", 
           SuperscriptBox["d", "2"], " ", "S1", " ", "S2", " ", 
           SuperscriptBox["S3", "2"]}], "-", 
          RowBox[{
           SuperscriptBox["b", "4"], " ", 
           SuperscriptBox["d", "2"], " ", "S1", " ", "S2", " ", 
           SuperscriptBox["S3", "2"]}], "-", 
          RowBox[{
           SuperscriptBox["a", "2"], " ", 
           SuperscriptBox["c", "2"], " ", 
           SuperscriptBox["d", "2"], " ", "S1", " ", "S2", " ", 
           SuperscriptBox["S3", "2"]}], "-", 
          RowBox[{
           SuperscriptBox["b", "2"], " ", 
           SuperscriptBox["c", "2"], " ", 
           SuperscriptBox["d", "2"], " ", "S1", " ", "S2", " ", 
           SuperscriptBox["S3", "2"]}], "+", 
          RowBox[{
           SuperscriptBox["a", "2"], " ", 
           SuperscriptBox["b", "2"], " ", 
           SuperscriptBox["c", "2"], " ", "S0", " ", "S1", " ", "S2", " ", 
           "S4"}], "+", 
          RowBox[{
           SuperscriptBox["b", "4"], " ", 
           SuperscriptBox["c", "2"], " ", "S0", " ", "S1", " ", "S2", " ", 
           "S4"}], "+", 
          RowBox[{
           SuperscriptBox["a", "2"], " ", 
           SuperscriptBox["c", "4"], " ", "S0", " ", "S1", " ", "S2", " ", 
           "S4"}], "+", 
          RowBox[{
           SuperscriptBox["b", "2"], " ", 
           SuperscriptBox["c", "4"], " ", "S0", " ", "S1", " ", "S2", " ", 
           "S4"}], "-", 
          RowBox[{
           SuperscriptBox["a", "2"], " ", 
           SuperscriptBox["b", "2"], " ", 
           SuperscriptBox["d", "2"], " ", "S0", " ", "S1", " ", "S2", " ", 
           "S4"}], "-", 
          RowBox[{
           SuperscriptBox["b", "4"], " ", 
           SuperscriptBox["d", "2"], " ", "S0", " ", "S1", " ", "S2", " ", 
           "S4"}], "-", 
          RowBox[{
           SuperscriptBox["a", "2"], " ", 
           SuperscriptBox["c", "2"], " ", 
           SuperscriptBox["d", "2"], " ", "S0", " ", "S1", " ", "S2", " ", 
           "S4"}], "-", 
          RowBox[{
           SuperscriptBox["b", "2"], " ", 
           SuperscriptBox["c", "2"], " ", 
           SuperscriptBox["d", "2"], " ", "S0", " ", "S1", " ", "S2", " ", 
           "S4"}], "+", 
          RowBox[{
           SuperscriptBox["a", "2"], " ", 
           SuperscriptBox["b", "2"], " ", 
           SuperscriptBox["c", "2"], " ", 
           SuperscriptBox["S1", "2"], " ", "S2", " ", "S4"}], "-", 
          RowBox[{
           SuperscriptBox["b", "4"], " ", 
           SuperscriptBox["c", "2"], " ", 
           SuperscriptBox["S1", "2"], " ", "S2", " ", "S4"}], "+", 
          RowBox[{
           SuperscriptBox["a", "2"], " ", 
           SuperscriptBox["c", "4"], " ", 
           SuperscriptBox["S1", "2"], " ", "S2", " ", "S4"}], "-", 
          RowBox[{
           SuperscriptBox["b", "2"], " ", 
           SuperscriptBox["c", "4"], " ", 
           SuperscriptBox["S1", "2"], " ", "S2", " ", "S4"}], "-", 
          RowBox[{
           SuperscriptBox["a", "2"], " ", 
           SuperscriptBox["b", "2"], " ", 
           SuperscriptBox["d", "2"], " ", 
           SuperscriptBox["S1", "2"], " ", "S2", " ", "S4"}], "+", 
          RowBox[{
           SuperscriptBox["b", "4"], " ", 
           SuperscriptBox["d", "2"], " ", 
           SuperscriptBox["S1", "2"], " ", "S2", " ", "S4"}], "-", 
          RowBox[{
           SuperscriptBox["a", "2"], " ", 
           SuperscriptBox["c", "2"], " ", 
           SuperscriptBox["d", "2"], " ", 
           SuperscriptBox["S1", "2"], " ", "S2", " ", "S4"}], "+", 
          RowBox[{
           SuperscriptBox["b", "2"], " ", 
           SuperscriptBox["c", "2"], " ", 
           SuperscriptBox["d", "2"], " ", 
           SuperscriptBox["S1", "2"], " ", "S2", " ", "S4"}], "+", 
          RowBox[{
           SuperscriptBox["a", "2"], " ", 
           SuperscriptBox["b", "2"], " ", 
           SuperscriptBox["c", "2"], " ", "S0", " ", 
           SuperscriptBox["S2", "2"], " ", "S4"}], "-", 
          RowBox[{
           SuperscriptBox["b", "4"], " ", 
           SuperscriptBox["c", "2"], " ", "S0", " ", 
           SuperscriptBox["S2", "2"], " ", "S4"}], "-", 
          RowBox[{
           SuperscriptBox["a", "2"], " ", 
           SuperscriptBox["c", "4"], " ", "S0", " ", 
           SuperscriptBox["S2", "2"], " ", "S4"}], "+", 
          RowBox[{
           SuperscriptBox["b", "2"], " ", 
           SuperscriptBox["c", "4"], " ", "S0", " ", 
           SuperscriptBox["S2", "2"], " ", "S4"}], "-", 
          RowBox[{
           SuperscriptBox["a", "2"], " ", 
           SuperscriptBox["b", "2"], " ", 
           SuperscriptBox["d", "2"], " ", "S0", " ", 
           SuperscriptBox["S2", "2"], " ", "S4"}], "+", 
          RowBox[{
           SuperscriptBox["b", "4"], " ", 
           SuperscriptBox["d", "2"], " ", "S0", " ", 
           SuperscriptBox["S2", "2"], " ", "S4"}], "+", 
          RowBox[{
           SuperscriptBox["a", "2"], " ", 
           SuperscriptBox["c", "2"], " ", 
           SuperscriptBox["d", "2"], " ", "S0", " ", 
           SuperscriptBox["S2", "2"], " ", "S4"}], "-", 
          RowBox[{
           SuperscriptBox["b", "2"], " ", 
           SuperscriptBox["c", "2"], " ", 
           SuperscriptBox["d", "2"], " ", "S0", " ", 
           SuperscriptBox["S2", "2"], " ", "S4"}], "+", 
          RowBox[{
           SuperscriptBox["a", "2"], " ", 
           SuperscriptBox["b", "2"], " ", 
           SuperscriptBox["c", "2"], " ", "S1", " ", 
           SuperscriptBox["S2", "2"], " ", "S4"}], "+", 
          RowBox[{
           SuperscriptBox["b", "4"], " ", 
           SuperscriptBox["c", "2"], " ", "S1", " ", 
           SuperscriptBox["S2", "2"], " ", "S4"}], "-", 
          RowBox[{
           SuperscriptBox["a", "2"], " ", 
           SuperscriptBox["c", "4"], " ", "S1", " ", 
           SuperscriptBox["S2", "2"], " ", "S4"}], "-", 
          RowBox[{
           SuperscriptBox["b", "2"], " ", 
           SuperscriptBox["c", "4"], " ", "S1", " ", 
           SuperscriptBox["S2", "2"], " ", "S4"}], "-", 
          RowBox[{
           SuperscriptBox["a", "2"], " ", 
           SuperscriptBox["b", "2"], " ", 
           SuperscriptBox["d", "2"], " ", "S1", " ", 
           SuperscriptBox["S2", "2"], " ", "S4"}], "-", 
          RowBox[{
           SuperscriptBox["b", "4"], " ", 
           SuperscriptBox["d", "2"], " ", "S1", " ", 
           SuperscriptBox["S2", "2"], " ", "S4"}], "+", 
          RowBox[{
           SuperscriptBox["a", "2"], " ", 
           SuperscriptBox["c", "2"], " ", 
           SuperscriptBox["d", "2"], " ", "S1", " ", 
           SuperscriptBox["S2", "2"], " ", "S4"}], "+", 
          RowBox[{
           SuperscriptBox["b", "2"], " ", 
           SuperscriptBox["c", "2"], " ", 
           SuperscriptBox["d", "2"], " ", "S1", " ", 
           SuperscriptBox["S2", "2"], " ", "S4"}], "+", 
          RowBox[{
           SuperscriptBox["a", "2"], " ", 
           SuperscriptBox["b", "2"], " ", 
           SuperscriptBox["c", "2"], " ", "S0", " ", "S1", " ", "S3", " ", 
           "S4"}], "+", 
          RowBox[{
           SuperscriptBox["b", "4"], " ", 
           SuperscriptBox["c", "2"], " ", "S0", " ", "S1", " ", "S3", " ", 
           "S4"}], "-", 
          RowBox[{
           SuperscriptBox["a", "2"], " ", 
           SuperscriptBox["c", "4"], " ", "S0", " ", "S1", " ", "S3", " ", 
           "S4"}], "-", 
          RowBox[{
           SuperscriptBox["b", "2"], " ", 
           SuperscriptBox["c", "4"], " ", "S0", " ", "S1", " ", "S3", " ", 
           "S4"}], "+", 
          RowBox[{
           SuperscriptBox["a", "2"], " ", 
           SuperscriptBox["b", "2"], " ", 
           SuperscriptBox["d", "2"], " ", "S0", " ", "S1", " ", "S3", " ", 
           "S4"}], "+", 
          RowBox[{
           SuperscriptBox["b", "4"], " ", 
           SuperscriptBox["d", "2"], " ", "S0", " ", "S1", " ", "S3", " ", 
           "S4"}], "-", 
          RowBox[{
           SuperscriptBox["a", "2"], " ", 
           SuperscriptBox["c", "2"], " ", 
           SuperscriptBox["d", "2"], " ", "S0", " ", "S1", " ", "S3", " ", 
           "S4"}], "-", 
          RowBox[{
           SuperscriptBox["b", "2"], " ", 
           SuperscriptBox["c", "2"], " ", 
           SuperscriptBox["d", "2"], " ", "S0", " ", "S1", " ", "S3", " ", 
           "S4"}], "+", 
          RowBox[{
           SuperscriptBox["a", "2"], " ", 
           SuperscriptBox["b", "2"], " ", 
           SuperscriptBox["c", "2"], " ", 
           SuperscriptBox["S1", "2"], " ", "S3", " ", "S4"}], "-", 
          RowBox[{
           SuperscriptBox["b", "4"], " ", 
           SuperscriptBox["c", "2"], " ", 
           SuperscriptBox["S1", "2"], " ", "S3", " ", "S4"}], "-", 
          RowBox[{
           SuperscriptBox["a", "2"], " ", 
           SuperscriptBox["c", "4"], " ", 
           SuperscriptBox["S1", "2"], " ", "S3", " ", "S4"}], "+", 
          RowBox[{
           SuperscriptBox["b", "2"], " ", 
           SuperscriptBox["c", "4"], " ", 
           SuperscriptBox["S1", "2"], " ", "S3", " ", "S4"}], "+", 
          RowBox[{
           SuperscriptBox["a", "2"], " ", 
           SuperscriptBox["b", "2"], " ", 
           SuperscriptBox["d", "2"], " ", 
           SuperscriptBox["S1", "2"], " ", "S3", " ", "S4"}], "-", 
          RowBox[{
           SuperscriptBox["b", "4"], " ", 
           SuperscriptBox["d", "2"], " ", 
           SuperscriptBox["S1", "2"], " ", "S3", " ", "S4"}], "-", 
          RowBox[{
           SuperscriptBox["a", "2"], " ", 
           SuperscriptBox["c", "2"], " ", 
           SuperscriptBox["d", "2"], " ", 
           SuperscriptBox["S1", "2"], " ", "S3", " ", "S4"}], "+", 
          RowBox[{
           SuperscriptBox["b", "2"], " ", 
           SuperscriptBox["c", "2"], " ", 
           SuperscriptBox["d", "2"], " ", 
           SuperscriptBox["S1", "2"], " ", "S3", " ", "S4"}], "+", 
          RowBox[{
           SuperscriptBox["a", "2"], " ", 
           SuperscriptBox["b", "2"], " ", 
           SuperscriptBox["c", "2"], " ", "S0", " ", "S2", " ", "S3", " ", 
           "S4"}], "-", 
          RowBox[{
           SuperscriptBox["b", "4"], " ", 
           SuperscriptBox["c", "2"], " ", "S0", " ", "S2", " ", "S3", " ", 
           "S4"}], "+", 
          RowBox[{
           SuperscriptBox["a", "2"], " ", 
           SuperscriptBox["c", "4"], " ", "S0", " ", "S2", " ", "S3", " ", 
           "S4"}], "-", 
          RowBox[{
           SuperscriptBox["b", "2"], " ", 
           SuperscriptBox["c", "4"], " ", "S0", " ", "S2", " ", "S3", " ", 
           "S4"}], "+", 
          RowBox[{
           SuperscriptBox["a", "2"], " ", 
           SuperscriptBox["b", "2"], " ", 
           SuperscriptBox["d", "2"], " ", "S0", " ", "S2", " ", "S3", " ", 
           "S4"}], "-", 
          RowBox[{
           SuperscriptBox["b", "4"], " ", 
           SuperscriptBox["d", "2"], " ", "S0", " ", "S2", " ", "S3", " ", 
           "S4"}], "+", 
          RowBox[{
           SuperscriptBox["a", "2"], " ", 
           SuperscriptBox["c", "2"], " ", 
           SuperscriptBox["d", "2"], " ", "S0", " ", "S2", " ", "S3", " ", 
           "S4"}], "-", 
          RowBox[{
           SuperscriptBox["b", "2"], " ", 
           SuperscriptBox["c", "2"], " ", 
           SuperscriptBox["d", "2"], " ", "S0", " ", "S2", " ", "S3", " ", 
           "S4"}], "+", 
          RowBox[{
           SuperscriptBox["a", "2"], " ", 
           SuperscriptBox["b", "2"], " ", 
           SuperscriptBox["c", "2"], " ", "S1", " ", "S2", " ", "S3", " ", 
           "S4"}], "+", 
          RowBox[{
           SuperscriptBox["b", "4"], " ", 
           SuperscriptBox["c", "2"], " ", "S1", " ", "S2", " ", "S3", " ", 
           "S4"}], "+", 
          RowBox[{
           SuperscriptBox["a", "2"], " ", 
           SuperscriptBox["c", "4"], " ", "S1", " ", "S2", " ", "S3", " ", 
           "S4"}], "+", 
          RowBox[{
           SuperscriptBox["b", "2"], " ", 
           SuperscriptBox["c", "4"], " ", "S1", " ", "S2", " ", "S3", " ", 
           "S4"}], "+", 
          RowBox[{
           SuperscriptBox["a", "2"], " ", 
           SuperscriptBox["b", "2"], " ", 
           SuperscriptBox["d", "2"], " ", "S1", " ", "S2", " ", "S3", " ", 
           "S4"}], "+", 
          RowBox[{
           SuperscriptBox["b", "4"], " ", 
           SuperscriptBox["d", "2"], " ", "S1", " ", "S2", " ", "S3", " ", 
           "S4"}], "+", 
          RowBox[{
           SuperscriptBox["a", "2"], " ", 
           SuperscriptBox["c", "2"], " ", 
           SuperscriptBox["d", "2"], " ", "S1", " ", "S2", " ", "S3", " ", 
           "S4"}], "+", 
          RowBox[{
           SuperscriptBox["b", "2"], " ", 
           SuperscriptBox["c", "2"], " ", 
           SuperscriptBox["d", "2"], " ", "S1", " ", "S2", " ", "S3", " ", 
           "S4"}]}], ")"}]}], ")"}]}]}], ",", 
    RowBox[{"C3", "\[Rule]", 
     RowBox[{"-", 
      RowBox[{"(", 
       RowBox[{
        RowBox[{"(", 
         RowBox[{"8", " ", 
          SuperscriptBox["b", "2"], " ", "E0", " ", "S0", " ", "S2", " ", 
          RowBox[{"(", 
           RowBox[{
            RowBox[{
             SuperscriptBox["a", "2"], " ", 
             SuperscriptBox["c", "2"], " ", 
             SuperscriptBox["d", "2"], " ", "S1", " ", "S3"}], "-", 
            RowBox[{
             SuperscriptBox["a", "2"], " ", 
             SuperscriptBox["c", "2"], " ", 
             SuperscriptBox["d", "2"], " ", "S1", " ", "S4"}]}], ")"}]}], 
         ")"}], "/", 
        RowBox[{"(", 
         RowBox[{
          RowBox[{
           SuperscriptBox["a", "2"], " ", 
           SuperscriptBox["b", "2"], " ", 
           SuperscriptBox["c", "2"], " ", "S0", " ", "S1", " ", "S2", " ", 
           "S3"}], "+", 
          RowBox[{
           SuperscriptBox["b", "4"], " ", 
           SuperscriptBox["c", "2"], " ", "S0", " ", "S1", " ", "S2", " ", 
           "S3"}], "+", 
          RowBox[{
           SuperscriptBox["a", "2"], " ", 
           SuperscriptBox["c", "4"], " ", "S0", " ", "S1", " ", "S2", " ", 
           "S3"}], "+", 
          RowBox[{
           SuperscriptBox["b", "2"], " ", 
           SuperscriptBox["c", "4"], " ", "S0", " ", "S1", " ", "S2", " ", 
           "S3"}], "+", 
          RowBox[{
           SuperscriptBox["a", "2"], " ", 
           SuperscriptBox["b", "2"], " ", 
           SuperscriptBox["d", "2"], " ", "S0", " ", "S1", " ", "S2", " ", 
           "S3"}], "+", 
          RowBox[{
           SuperscriptBox["b", "4"], " ", 
           SuperscriptBox["d", "2"], " ", "S0", " ", "S1", " ", "S2", " ", 
           "S3"}], "+", 
          RowBox[{
           SuperscriptBox["a", "2"], " ", 
           SuperscriptBox["c", "2"], " ", 
           SuperscriptBox["d", "2"], " ", "S0", " ", "S1", " ", "S2", " ", 
           "S3"}], "+", 
          RowBox[{
           SuperscriptBox["b", "2"], " ", 
           SuperscriptBox["c", "2"], " ", 
           SuperscriptBox["d", "2"], " ", "S0", " ", "S1", " ", "S2", " ", 
           "S3"}], "+", 
          RowBox[{
           SuperscriptBox["a", "2"], " ", 
           SuperscriptBox["b", "2"], " ", 
           SuperscriptBox["c", "2"], " ", 
           SuperscriptBox["S1", "2"], " ", "S2", " ", "S3"}], "-", 
          RowBox[{
           SuperscriptBox["b", "4"], " ", 
           SuperscriptBox["c", "2"], " ", 
           SuperscriptBox["S1", "2"], " ", "S2", " ", "S3"}], "+", 
          RowBox[{
           SuperscriptBox["a", "2"], " ", 
           SuperscriptBox["c", "4"], " ", 
           SuperscriptBox["S1", "2"], " ", "S2", " ", "S3"}], "-", 
          RowBox[{
           SuperscriptBox["b", "2"], " ", 
           SuperscriptBox["c", "4"], " ", 
           SuperscriptBox["S1", "2"], " ", "S2", " ", "S3"}], "+", 
          RowBox[{
           SuperscriptBox["a", "2"], " ", 
           SuperscriptBox["b", "2"], " ", 
           SuperscriptBox["d", "2"], " ", 
           SuperscriptBox["S1", "2"], " ", "S2", " ", "S3"}], "-", 
          RowBox[{
           SuperscriptBox["b", "4"], " ", 
           SuperscriptBox["d", "2"], " ", 
           SuperscriptBox["S1", "2"], " ", "S2", " ", "S3"}], "+", 
          RowBox[{
           SuperscriptBox["a", "2"], " ", 
           SuperscriptBox["c", "2"], " ", 
           SuperscriptBox["d", "2"], " ", 
           SuperscriptBox["S1", "2"], " ", "S2", " ", "S3"}], "-", 
          RowBox[{
           SuperscriptBox["b", "2"], " ", 
           SuperscriptBox["c", "2"], " ", 
           SuperscriptBox["d", "2"], " ", 
           SuperscriptBox["S1", "2"], " ", "S2", " ", "S3"}], "+", 
          RowBox[{
           SuperscriptBox["a", "2"], " ", 
           SuperscriptBox["b", "2"], " ", 
           SuperscriptBox["c", "2"], " ", "S0", " ", 
           SuperscriptBox["S2", "2"], " ", "S3"}], "-", 
          RowBox[{
           SuperscriptBox["b", "4"], " ", 
           SuperscriptBox["c", "2"], " ", "S0", " ", 
           SuperscriptBox["S2", "2"], " ", "S3"}], "-", 
          RowBox[{
           SuperscriptBox["a", "2"], " ", 
           SuperscriptBox["c", "4"], " ", "S0", " ", 
           SuperscriptBox["S2", "2"], " ", "S3"}], "+", 
          RowBox[{
           SuperscriptBox["b", "2"], " ", 
           SuperscriptBox["c", "4"], " ", "S0", " ", 
           SuperscriptBox["S2", "2"], " ", "S3"}], "+", 
          RowBox[{
           SuperscriptBox["a", "2"], " ", 
           SuperscriptBox["b", "2"], " ", 
           SuperscriptBox["d", "2"], " ", "S0", " ", 
           SuperscriptBox["S2", "2"], " ", "S3"}], "-", 
          RowBox[{
           SuperscriptBox["b", "4"], " ", 
           SuperscriptBox["d", "2"], " ", "S0", " ", 
           SuperscriptBox["S2", "2"], " ", "S3"}], "-", 
          RowBox[{
           SuperscriptBox["a", "2"], " ", 
           SuperscriptBox["c", "2"], " ", 
           SuperscriptBox["d", "2"], " ", "S0", " ", 
           SuperscriptBox["S2", "2"], " ", "S3"}], "+", 
          RowBox[{
           SuperscriptBox["b", "2"], " ", 
           SuperscriptBox["c", "2"], " ", 
           SuperscriptBox["d", "2"], " ", "S0", " ", 
           SuperscriptBox["S2", "2"], " ", "S3"}], "+", 
          RowBox[{
           SuperscriptBox["a", "2"], " ", 
           SuperscriptBox["b", "2"], " ", 
           SuperscriptBox["c", "2"], " ", "S1", " ", 
           SuperscriptBox["S2", "2"], " ", "S3"}], "+", 
          RowBox[{
           SuperscriptBox["b", "4"], " ", 
           SuperscriptBox["c", "2"], " ", "S1", " ", 
           SuperscriptBox["S2", "2"], " ", "S3"}], "-", 
          RowBox[{
           SuperscriptBox["a", "2"], " ", 
           SuperscriptBox["c", "4"], " ", "S1", " ", 
           SuperscriptBox["S2", "2"], " ", "S3"}], "-", 
          RowBox[{
           SuperscriptBox["b", "2"], " ", 
           SuperscriptBox["c", "4"], " ", "S1", " ", 
           SuperscriptBox["S2", "2"], " ", "S3"}], "+", 
          RowBox[{
           SuperscriptBox["a", "2"], " ", 
           SuperscriptBox["b", "2"], " ", 
           SuperscriptBox["d", "2"], " ", "S1", " ", 
           SuperscriptBox["S2", "2"], " ", "S3"}], "+", 
          RowBox[{
           SuperscriptBox["b", "4"], " ", 
           SuperscriptBox["d", "2"], " ", "S1", " ", 
           SuperscriptBox["S2", "2"], " ", "S3"}], "-", 
          RowBox[{
           SuperscriptBox["a", "2"], " ", 
           SuperscriptBox["c", "2"], " ", 
           SuperscriptBox["d", "2"], " ", "S1", " ", 
           SuperscriptBox["S2", "2"], " ", "S3"}], "-", 
          RowBox[{
           SuperscriptBox["b", "2"], " ", 
           SuperscriptBox["c", "2"], " ", 
           SuperscriptBox["d", "2"], " ", "S1", " ", 
           SuperscriptBox["S2", "2"], " ", "S3"}], "+", 
          RowBox[{
           SuperscriptBox["a", "2"], " ", 
           SuperscriptBox["b", "2"], " ", 
           SuperscriptBox["c", "2"], " ", "S0", " ", "S1", " ", 
           SuperscriptBox["S3", "2"]}], "+", 
          RowBox[{
           SuperscriptBox["b", "4"], " ", 
           SuperscriptBox["c", "2"], " ", "S0", " ", "S1", " ", 
           SuperscriptBox["S3", "2"]}], "-", 
          RowBox[{
           SuperscriptBox["a", "2"], " ", 
           SuperscriptBox["c", "4"], " ", "S0", " ", "S1", " ", 
           SuperscriptBox["S3", "2"]}], "-", 
          RowBox[{
           SuperscriptBox["b", "2"], " ", 
           SuperscriptBox["c", "4"], " ", "S0", " ", "S1", " ", 
           SuperscriptBox["S3", "2"]}], "-", 
          RowBox[{
           SuperscriptBox["a", "2"], " ", 
           SuperscriptBox["b", "2"], " ", 
           SuperscriptBox["d", "2"], " ", "S0", " ", "S1", " ", 
           SuperscriptBox["S3", "2"]}], "-", 
          RowBox[{
           SuperscriptBox["b", "4"], " ", 
           SuperscriptBox["d", "2"], " ", "S0", " ", "S1", " ", 
           SuperscriptBox["S3", "2"]}], "+", 
          RowBox[{
           SuperscriptBox["a", "2"], " ", 
           SuperscriptBox["c", "2"], " ", 
           SuperscriptBox["d", "2"], " ", "S0", " ", "S1", " ", 
           SuperscriptBox["S3", "2"]}], "+", 
          RowBox[{
           SuperscriptBox["b", "2"], " ", 
           SuperscriptBox["c", "2"], " ", 
           SuperscriptBox["d", "2"], " ", "S0", " ", "S1", " ", 
           SuperscriptBox["S3", "2"]}], "+", 
          RowBox[{
           SuperscriptBox["a", "2"], " ", 
           SuperscriptBox["b", "2"], " ", 
           SuperscriptBox["c", "2"], " ", 
           SuperscriptBox["S1", "2"], " ", 
           SuperscriptBox["S3", "2"]}], "-", 
          RowBox[{
           SuperscriptBox["b", "4"], " ", 
           SuperscriptBox["c", "2"], " ", 
           SuperscriptBox["S1", "2"], " ", 
           SuperscriptBox["S3", "2"]}], "-", 
          RowBox[{
           SuperscriptBox["a", "2"], " ", 
           SuperscriptBox["c", "4"], " ", 
           SuperscriptBox["S1", "2"], " ", 
           SuperscriptBox["S3", "2"]}], "+", 
          RowBox[{
           SuperscriptBox["b", "2"], " ", 
           SuperscriptBox["c", "4"], " ", 
           SuperscriptBox["S1", "2"], " ", 
           SuperscriptBox["S3", "2"]}], "-", 
          RowBox[{
           SuperscriptBox["a", "2"], " ", 
           SuperscriptBox["b", "2"], " ", 
           SuperscriptBox["d", "2"], " ", 
           SuperscriptBox["S1", "2"], " ", 
           SuperscriptBox["S3", "2"]}], "+", 
          RowBox[{
           SuperscriptBox["b", "4"], " ", 
           SuperscriptBox["d", "2"], " ", 
           SuperscriptBox["S1", "2"], " ", 
           SuperscriptBox["S3", "2"]}], "+", 
          RowBox[{
           SuperscriptBox["a", "2"], " ", 
           SuperscriptBox["c", "2"], " ", 
           SuperscriptBox["d", "2"], " ", 
           SuperscriptBox["S1", "2"], " ", 
           SuperscriptBox["S3", "2"]}], "-", 
          RowBox[{
           SuperscriptBox["b", "2"], " ", 
           SuperscriptBox["c", "2"], " ", 
           SuperscriptBox["d", "2"], " ", 
           SuperscriptBox["S1", "2"], " ", 
           SuperscriptBox["S3", "2"]}], "+", 
          RowBox[{
           SuperscriptBox["a", "2"], " ", 
           SuperscriptBox["b", "2"], " ", 
           SuperscriptBox["c", "2"], " ", "S0", " ", "S2", " ", 
           SuperscriptBox["S3", "2"]}], "-", 
          RowBox[{
           SuperscriptBox["b", "4"], " ", 
           SuperscriptBox["c", "2"], " ", "S0", " ", "S2", " ", 
           SuperscriptBox["S3", "2"]}], "+", 
          RowBox[{
           SuperscriptBox["a", "2"], " ", 
           SuperscriptBox["c", "4"], " ", "S0", " ", "S2", " ", 
           SuperscriptBox["S3", "2"]}], "-", 
          RowBox[{
           SuperscriptBox["b", "2"], " ", 
           SuperscriptBox["c", "4"], " ", "S0", " ", "S2", " ", 
           SuperscriptBox["S3", "2"]}], "-", 
          RowBox[{
           SuperscriptBox["a", "2"], " ", 
           SuperscriptBox["b", "2"], " ", 
           SuperscriptBox["d", "2"], " ", "S0", " ", "S2", " ", 
           SuperscriptBox["S3", "2"]}], "+", 
          RowBox[{
           SuperscriptBox["b", "4"], " ", 
           SuperscriptBox["d", "2"], " ", "S0", " ", "S2", " ", 
           SuperscriptBox["S3", "2"]}], "-", 
          RowBox[{
           SuperscriptBox["a", "2"], " ", 
           SuperscriptBox["c", "2"], " ", 
           SuperscriptBox["d", "2"], " ", "S0", " ", "S2", " ", 
           SuperscriptBox["S3", "2"]}], "+", 
          RowBox[{
           SuperscriptBox["b", "2"], " ", 
           SuperscriptBox["c", "2"], " ", 
           SuperscriptBox["d", "2"], " ", "S0", " ", "S2", " ", 
           SuperscriptBox["S3", "2"]}], "+", 
          RowBox[{
           SuperscriptBox["a", "2"], " ", 
           SuperscriptBox["b", "2"], " ", 
           SuperscriptBox["c", "2"], " ", "S1", " ", "S2", " ", 
           SuperscriptBox["S3", "2"]}], "+", 
          RowBox[{
           SuperscriptBox["b", "4"], " ", 
           SuperscriptBox["c", "2"], " ", "S1", " ", "S2", " ", 
           SuperscriptBox["S3", "2"]}], "+", 
          RowBox[{
           SuperscriptBox["a", "2"], " ", 
           SuperscriptBox["c", "4"], " ", "S1", " ", "S2", " ", 
           SuperscriptBox["S3", "2"]}], "+", 
          RowBox[{
           SuperscriptBox["b", "2"], " ", 
           SuperscriptBox["c", "4"], " ", "S1", " ", "S2", " ", 
           SuperscriptBox["S3", "2"]}], "-", 
          RowBox[{
           SuperscriptBox["a", "2"], " ", 
           SuperscriptBox["b", "2"], " ", 
           SuperscriptBox["d", "2"], " ", "S1", " ", "S2", " ", 
           SuperscriptBox["S3", "2"]}], "-", 
          RowBox[{
           SuperscriptBox["b", "4"], " ", 
           SuperscriptBox["d", "2"], " ", "S1", " ", "S2", " ", 
           SuperscriptBox["S3", "2"]}], "-", 
          RowBox[{
           SuperscriptBox["a", "2"], " ", 
           SuperscriptBox["c", "2"], " ", 
           SuperscriptBox["d", "2"], " ", "S1", " ", "S2", " ", 
           SuperscriptBox["S3", "2"]}], "-", 
          RowBox[{
           SuperscriptBox["b", "2"], " ", 
           SuperscriptBox["c", "2"], " ", 
           SuperscriptBox["d", "2"], " ", "S1", " ", "S2", " ", 
           SuperscriptBox["S3", "2"]}], "+", 
          RowBox[{
           SuperscriptBox["a", "2"], " ", 
           SuperscriptBox["b", "2"], " ", 
           SuperscriptBox["c", "2"], " ", "S0", " ", "S1", " ", "S2", " ", 
           "S4"}], "+", 
          RowBox[{
           SuperscriptBox["b", "4"], " ", 
           SuperscriptBox["c", "2"], " ", "S0", " ", "S1", " ", "S2", " ", 
           "S4"}], "+", 
          RowBox[{
           SuperscriptBox["a", "2"], " ", 
           SuperscriptBox["c", "4"], " ", "S0", " ", "S1", " ", "S2", " ", 
           "S4"}], "+", 
          RowBox[{
           SuperscriptBox["b", "2"], " ", 
           SuperscriptBox["c", "4"], " ", "S0", " ", "S1", " ", "S2", " ", 
           "S4"}], "-", 
          RowBox[{
           SuperscriptBox["a", "2"], " ", 
           SuperscriptBox["b", "2"], " ", 
           SuperscriptBox["d", "2"], " ", "S0", " ", "S1", " ", "S2", " ", 
           "S4"}], "-", 
          RowBox[{
           SuperscriptBox["b", "4"], " ", 
           SuperscriptBox["d", "2"], " ", "S0", " ", "S1", " ", "S2", " ", 
           "S4"}], "-", 
          RowBox[{
           SuperscriptBox["a", "2"], " ", 
           SuperscriptBox["c", "2"], " ", 
           SuperscriptBox["d", "2"], " ", "S0", " ", "S1", " ", "S2", " ", 
           "S4"}], "-", 
          RowBox[{
           SuperscriptBox["b", "2"], " ", 
           SuperscriptBox["c", "2"], " ", 
           SuperscriptBox["d", "2"], " ", "S0", " ", "S1", " ", "S2", " ", 
           "S4"}], "+", 
          RowBox[{
           SuperscriptBox["a", "2"], " ", 
           SuperscriptBox["b", "2"], " ", 
           SuperscriptBox["c", "2"], " ", 
           SuperscriptBox["S1", "2"], " ", "S2", " ", "S4"}], "-", 
          RowBox[{
           SuperscriptBox["b", "4"], " ", 
           SuperscriptBox["c", "2"], " ", 
           SuperscriptBox["S1", "2"], " ", "S2", " ", "S4"}], "+", 
          RowBox[{
           SuperscriptBox["a", "2"], " ", 
           SuperscriptBox["c", "4"], " ", 
           SuperscriptBox["S1", "2"], " ", "S2", " ", "S4"}], "-", 
          RowBox[{
           SuperscriptBox["b", "2"], " ", 
           SuperscriptBox["c", "4"], " ", 
           SuperscriptBox["S1", "2"], " ", "S2", " ", "S4"}], "-", 
          RowBox[{
           SuperscriptBox["a", "2"], " ", 
           SuperscriptBox["b", "2"], " ", 
           SuperscriptBox["d", "2"], " ", 
           SuperscriptBox["S1", "2"], " ", "S2", " ", "S4"}], "+", 
          RowBox[{
           SuperscriptBox["b", "4"], " ", 
           SuperscriptBox["d", "2"], " ", 
           SuperscriptBox["S1", "2"], " ", "S2", " ", "S4"}], "-", 
          RowBox[{
           SuperscriptBox["a", "2"], " ", 
           SuperscriptBox["c", "2"], " ", 
           SuperscriptBox["d", "2"], " ", 
           SuperscriptBox["S1", "2"], " ", "S2", " ", "S4"}], "+", 
          RowBox[{
           SuperscriptBox["b", "2"], " ", 
           SuperscriptBox["c", "2"], " ", 
           SuperscriptBox["d", "2"], " ", 
           SuperscriptBox["S1", "2"], " ", "S2", " ", "S4"}], "+", 
          RowBox[{
           SuperscriptBox["a", "2"], " ", 
           SuperscriptBox["b", "2"], " ", 
           SuperscriptBox["c", "2"], " ", "S0", " ", 
           SuperscriptBox["S2", "2"], " ", "S4"}], "-", 
          RowBox[{
           SuperscriptBox["b", "4"], " ", 
           SuperscriptBox["c", "2"], " ", "S0", " ", 
           SuperscriptBox["S2", "2"], " ", "S4"}], "-", 
          RowBox[{
           SuperscriptBox["a", "2"], " ", 
           SuperscriptBox["c", "4"], " ", "S0", " ", 
           SuperscriptBox["S2", "2"], " ", "S4"}], "+", 
          RowBox[{
           SuperscriptBox["b", "2"], " ", 
           SuperscriptBox["c", "4"], " ", "S0", " ", 
           SuperscriptBox["S2", "2"], " ", "S4"}], "-", 
          RowBox[{
           SuperscriptBox["a", "2"], " ", 
           SuperscriptBox["b", "2"], " ", 
           SuperscriptBox["d", "2"], " ", "S0", " ", 
           SuperscriptBox["S2", "2"], " ", "S4"}], "+", 
          RowBox[{
           SuperscriptBox["b", "4"], " ", 
           SuperscriptBox["d", "2"], " ", "S0", " ", 
           SuperscriptBox["S2", "2"], " ", "S4"}], "+", 
          RowBox[{
           SuperscriptBox["a", "2"], " ", 
           SuperscriptBox["c", "2"], " ", 
           SuperscriptBox["d", "2"], " ", "S0", " ", 
           SuperscriptBox["S2", "2"], " ", "S4"}], "-", 
          RowBox[{
           SuperscriptBox["b", "2"], " ", 
           SuperscriptBox["c", "2"], " ", 
           SuperscriptBox["d", "2"], " ", "S0", " ", 
           SuperscriptBox["S2", "2"], " ", "S4"}], "+", 
          RowBox[{
           SuperscriptBox["a", "2"], " ", 
           SuperscriptBox["b", "2"], " ", 
           SuperscriptBox["c", "2"], " ", "S1", " ", 
           SuperscriptBox["S2", "2"], " ", "S4"}], "+", 
          RowBox[{
           SuperscriptBox["b", "4"], " ", 
           SuperscriptBox["c", "2"], " ", "S1", " ", 
           SuperscriptBox["S2", "2"], " ", "S4"}], "-", 
          RowBox[{
           SuperscriptBox["a", "2"], " ", 
           SuperscriptBox["c", "4"], " ", "S1", " ", 
           SuperscriptBox["S2", "2"], " ", "S4"}], "-", 
          RowBox[{
           SuperscriptBox["b", "2"], " ", 
           SuperscriptBox["c", "4"], " ", "S1", " ", 
           SuperscriptBox["S2", "2"], " ", "S4"}], "-", 
          RowBox[{
           SuperscriptBox["a", "2"], " ", 
           SuperscriptBox["b", "2"], " ", 
           SuperscriptBox["d", "2"], " ", "S1", " ", 
           SuperscriptBox["S2", "2"], " ", "S4"}], "-", 
          RowBox[{
           SuperscriptBox["b", "4"], " ", 
           SuperscriptBox["d", "2"], " ", "S1", " ", 
           SuperscriptBox["S2", "2"], " ", "S4"}], "+", 
          RowBox[{
           SuperscriptBox["a", "2"], " ", 
           SuperscriptBox["c", "2"], " ", 
           SuperscriptBox["d", "2"], " ", "S1", " ", 
           SuperscriptBox["S2", "2"], " ", "S4"}], "+", 
          RowBox[{
           SuperscriptBox["b", "2"], " ", 
           SuperscriptBox["c", "2"], " ", 
           SuperscriptBox["d", "2"], " ", "S1", " ", 
           SuperscriptBox["S2", "2"], " ", "S4"}], "+", 
          RowBox[{
           SuperscriptBox["a", "2"], " ", 
           SuperscriptBox["b", "2"], " ", 
           SuperscriptBox["c", "2"], " ", "S0", " ", "S1", " ", "S3", " ", 
           "S4"}], "+", 
          RowBox[{
           SuperscriptBox["b", "4"], " ", 
           SuperscriptBox["c", "2"], " ", "S0", " ", "S1", " ", "S3", " ", 
           "S4"}], "-", 
          RowBox[{
           SuperscriptBox["a", "2"], " ", 
           SuperscriptBox["c", "4"], " ", "S0", " ", "S1", " ", "S3", " ", 
           "S4"}], "-", 
          RowBox[{
           SuperscriptBox["b", "2"], " ", 
           SuperscriptBox["c", "4"], " ", "S0", " ", "S1", " ", "S3", " ", 
           "S4"}], "+", 
          RowBox[{
           SuperscriptBox["a", "2"], " ", 
           SuperscriptBox["b", "2"], " ", 
           SuperscriptBox["d", "2"], " ", "S0", " ", "S1", " ", "S3", " ", 
           "S4"}], "+", 
          RowBox[{
           SuperscriptBox["b", "4"], " ", 
           SuperscriptBox["d", "2"], " ", "S0", " ", "S1", " ", "S3", " ", 
           "S4"}], "-", 
          RowBox[{
           SuperscriptBox["a", "2"], " ", 
           SuperscriptBox["c", "2"], " ", 
           SuperscriptBox["d", "2"], " ", "S0", " ", "S1", " ", "S3", " ", 
           "S4"}], "-", 
          RowBox[{
           SuperscriptBox["b", "2"], " ", 
           SuperscriptBox["c", "2"], " ", 
           SuperscriptBox["d", "2"], " ", "S0", " ", "S1", " ", "S3", " ", 
           "S4"}], "+", 
          RowBox[{
           SuperscriptBox["a", "2"], " ", 
           SuperscriptBox["b", "2"], " ", 
           SuperscriptBox["c", "2"], " ", 
           SuperscriptBox["S1", "2"], " ", "S3", " ", "S4"}], "-", 
          RowBox[{
           SuperscriptBox["b", "4"], " ", 
           SuperscriptBox["c", "2"], " ", 
           SuperscriptBox["S1", "2"], " ", "S3", " ", "S4"}], "-", 
          RowBox[{
           SuperscriptBox["a", "2"], " ", 
           SuperscriptBox["c", "4"], " ", 
           SuperscriptBox["S1", "2"], " ", "S3", " ", "S4"}], "+", 
          RowBox[{
           SuperscriptBox["b", "2"], " ", 
           SuperscriptBox["c", "4"], " ", 
           SuperscriptBox["S1", "2"], " ", "S3", " ", "S4"}], "+", 
          RowBox[{
           SuperscriptBox["a", "2"], " ", 
           SuperscriptBox["b", "2"], " ", 
           SuperscriptBox["d", "2"], " ", 
           SuperscriptBox["S1", "2"], " ", "S3", " ", "S4"}], "-", 
          RowBox[{
           SuperscriptBox["b", "4"], " ", 
           SuperscriptBox["d", "2"], " ", 
           SuperscriptBox["S1", "2"], " ", "S3", " ", "S4"}], "-", 
          RowBox[{
           SuperscriptBox["a", "2"], " ", 
           SuperscriptBox["c", "2"], " ", 
           SuperscriptBox["d", "2"], " ", 
           SuperscriptBox["S1", "2"], " ", "S3", " ", "S4"}], "+", 
          RowBox[{
           SuperscriptBox["b", "2"], " ", 
           SuperscriptBox["c", "2"], " ", 
           SuperscriptBox["d", "2"], " ", 
           SuperscriptBox["S1", "2"], " ", "S3", " ", "S4"}], "+", 
          RowBox[{
           SuperscriptBox["a", "2"], " ", 
           SuperscriptBox["b", "2"], " ", 
           SuperscriptBox["c", "2"], " ", "S0", " ", "S2", " ", "S3", " ", 
           "S4"}], "-", 
          RowBox[{
           SuperscriptBox["b", "4"], " ", 
           SuperscriptBox["c", "2"], " ", "S0", " ", "S2", " ", "S3", " ", 
           "S4"}], "+", 
          RowBox[{
           SuperscriptBox["a", "2"], " ", 
           SuperscriptBox["c", "4"], " ", "S0", " ", "S2", " ", "S3", " ", 
           "S4"}], "-", 
          RowBox[{
           SuperscriptBox["b", "2"], " ", 
           SuperscriptBox["c", "4"], " ", "S0", " ", "S2", " ", "S3", " ", 
           "S4"}], "+", 
          RowBox[{
           SuperscriptBox["a", "2"], " ", 
           SuperscriptBox["b", "2"], " ", 
           SuperscriptBox["d", "2"], " ", "S0", " ", "S2", " ", "S3", " ", 
           "S4"}], "-", 
          RowBox[{
           SuperscriptBox["b", "4"], " ", 
           SuperscriptBox["d", "2"], " ", "S0", " ", "S2", " ", "S3", " ", 
           "S4"}], "+", 
          RowBox[{
           SuperscriptBox["a", "2"], " ", 
           SuperscriptBox["c", "2"], " ", 
           SuperscriptBox["d", "2"], " ", "S0", " ", "S2", " ", "S3", " ", 
           "S4"}], "-", 
          RowBox[{
           SuperscriptBox["b", "2"], " ", 
           SuperscriptBox["c", "2"], " ", 
           SuperscriptBox["d", "2"], " ", "S0", " ", "S2", " ", "S3", " ", 
           "S4"}], "+", 
          RowBox[{
           SuperscriptBox["a", "2"], " ", 
           SuperscriptBox["b", "2"], " ", 
           SuperscriptBox["c", "2"], " ", "S1", " ", "S2", " ", "S3", " ", 
           "S4"}], "+", 
          RowBox[{
           SuperscriptBox["b", "4"], " ", 
           SuperscriptBox["c", "2"], " ", "S1", " ", "S2", " ", "S3", " ", 
           "S4"}], "+", 
          RowBox[{
           SuperscriptBox["a", "2"], " ", 
           SuperscriptBox["c", "4"], " ", "S1", " ", "S2", " ", "S3", " ", 
           "S4"}], "+", 
          RowBox[{
           SuperscriptBox["b", "2"], " ", 
           SuperscriptBox["c", "4"], " ", "S1", " ", "S2", " ", "S3", " ", 
           "S4"}], "+", 
          RowBox[{
           SuperscriptBox["a", "2"], " ", 
           SuperscriptBox["b", "2"], " ", 
           SuperscriptBox["d", "2"], " ", "S1", " ", "S2", " ", "S3", " ", 
           "S4"}], "+", 
          RowBox[{
           SuperscriptBox["b", "4"], " ", 
           SuperscriptBox["d", "2"], " ", "S1", " ", "S2", " ", "S3", " ", 
           "S4"}], "+", 
          RowBox[{
           SuperscriptBox["a", "2"], " ", 
           SuperscriptBox["c", "2"], " ", 
           SuperscriptBox["d", "2"], " ", "S1", " ", "S2", " ", "S3", " ", 
           "S4"}], "+", 
          RowBox[{
           SuperscriptBox["b", "2"], " ", 
           SuperscriptBox["c", "2"], " ", 
           SuperscriptBox["d", "2"], " ", "S1", " ", "S2", " ", "S3", " ", 
           "S4"}]}], ")"}]}], ")"}]}]}], ",", 
    RowBox[{"A4", "\[Rule]", 
     RowBox[{"-", 
      RowBox[{"(", 
       RowBox[{
        RowBox[{"(", 
         RowBox[{"16", " ", 
          SuperscriptBox["a", "2"], " ", 
          SuperscriptBox["b", "2"], " ", 
          SuperscriptBox["c", "2"], " ", "E0", " ", "S0", " ", "S1", " ", 
          "S2", " ", "S3"}], ")"}], "/", 
        RowBox[{"(", 
         RowBox[{
          RowBox[{
           SuperscriptBox["a", "2"], " ", 
           SuperscriptBox["b", "2"], " ", 
           SuperscriptBox["c", "2"], " ", "S0", " ", "S1", " ", "S2", " ", 
           "S3"}], "+", 
          RowBox[{
           SuperscriptBox["b", "4"], " ", 
           SuperscriptBox["c", "2"], " ", "S0", " ", "S1", " ", "S2", " ", 
           "S3"}], "+", 
          RowBox[{
           SuperscriptBox["a", "2"], " ", 
           SuperscriptBox["c", "4"], " ", "S0", " ", "S1", " ", "S2", " ", 
           "S3"}], "+", 
          RowBox[{
           SuperscriptBox["b", "2"], " ", 
           SuperscriptBox["c", "4"], " ", "S0", " ", "S1", " ", "S2", " ", 
           "S3"}], "+", 
          RowBox[{
           SuperscriptBox["a", "2"], " ", 
           SuperscriptBox["b", "2"], " ", 
           SuperscriptBox["d", "2"], " ", "S0", " ", "S1", " ", "S2", " ", 
           "S3"}], "+", 
          RowBox[{
           SuperscriptBox["b", "4"], " ", 
           SuperscriptBox["d", "2"], " ", "S0", " ", "S1", " ", "S2", " ", 
           "S3"}], "+", 
          RowBox[{
           SuperscriptBox["a", "2"], " ", 
           SuperscriptBox["c", "2"], " ", 
           SuperscriptBox["d", "2"], " ", "S0", " ", "S1", " ", "S2", " ", 
           "S3"}], "+", 
          RowBox[{
           SuperscriptBox["b", "2"], " ", 
           SuperscriptBox["c", "2"], " ", 
           SuperscriptBox["d", "2"], " ", "S0", " ", "S1", " ", "S2", " ", 
           "S3"}], "+", 
          RowBox[{
           SuperscriptBox["a", "2"], " ", 
           SuperscriptBox["b", "2"], " ", 
           SuperscriptBox["c", "2"], " ", 
           SuperscriptBox["S1", "2"], " ", "S2", " ", "S3"}], "-", 
          RowBox[{
           SuperscriptBox["b", "4"], " ", 
           SuperscriptBox["c", "2"], " ", 
           SuperscriptBox["S1", "2"], " ", "S2", " ", "S3"}], "+", 
          RowBox[{
           SuperscriptBox["a", "2"], " ", 
           SuperscriptBox["c", "4"], " ", 
           SuperscriptBox["S1", "2"], " ", "S2", " ", "S3"}], "-", 
          RowBox[{
           SuperscriptBox["b", "2"], " ", 
           SuperscriptBox["c", "4"], " ", 
           SuperscriptBox["S1", "2"], " ", "S2", " ", "S3"}], "+", 
          RowBox[{
           SuperscriptBox["a", "2"], " ", 
           SuperscriptBox["b", "2"], " ", 
           SuperscriptBox["d", "2"], " ", 
           SuperscriptBox["S1", "2"], " ", "S2", " ", "S3"}], "-", 
          RowBox[{
           SuperscriptBox["b", "4"], " ", 
           SuperscriptBox["d", "2"], " ", 
           SuperscriptBox["S1", "2"], " ", "S2", " ", "S3"}], "+", 
          RowBox[{
           SuperscriptBox["a", "2"], " ", 
           SuperscriptBox["c", "2"], " ", 
           SuperscriptBox["d", "2"], " ", 
           SuperscriptBox["S1", "2"], " ", "S2", " ", "S3"}], "-", 
          RowBox[{
           SuperscriptBox["b", "2"], " ", 
           SuperscriptBox["c", "2"], " ", 
           SuperscriptBox["d", "2"], " ", 
           SuperscriptBox["S1", "2"], " ", "S2", " ", "S3"}], "+", 
          RowBox[{
           SuperscriptBox["a", "2"], " ", 
           SuperscriptBox["b", "2"], " ", 
           SuperscriptBox["c", "2"], " ", "S0", " ", 
           SuperscriptBox["S2", "2"], " ", "S3"}], "-", 
          RowBox[{
           SuperscriptBox["b", "4"], " ", 
           SuperscriptBox["c", "2"], " ", "S0", " ", 
           SuperscriptBox["S2", "2"], " ", "S3"}], "-", 
          RowBox[{
           SuperscriptBox["a", "2"], " ", 
           SuperscriptBox["c", "4"], " ", "S0", " ", 
           SuperscriptBox["S2", "2"], " ", "S3"}], "+", 
          RowBox[{
           SuperscriptBox["b", "2"], " ", 
           SuperscriptBox["c", "4"], " ", "S0", " ", 
           SuperscriptBox["S2", "2"], " ", "S3"}], "+", 
          RowBox[{
           SuperscriptBox["a", "2"], " ", 
           SuperscriptBox["b", "2"], " ", 
           SuperscriptBox["d", "2"], " ", "S0", " ", 
           SuperscriptBox["S2", "2"], " ", "S3"}], "-", 
          RowBox[{
           SuperscriptBox["b", "4"], " ", 
           SuperscriptBox["d", "2"], " ", "S0", " ", 
           SuperscriptBox["S2", "2"], " ", "S3"}], "-", 
          RowBox[{
           SuperscriptBox["a", "2"], " ", 
           SuperscriptBox["c", "2"], " ", 
           SuperscriptBox["d", "2"], " ", "S0", " ", 
           SuperscriptBox["S2", "2"], " ", "S3"}], "+", 
          RowBox[{
           SuperscriptBox["b", "2"], " ", 
           SuperscriptBox["c", "2"], " ", 
           SuperscriptBox["d", "2"], " ", "S0", " ", 
           SuperscriptBox["S2", "2"], " ", "S3"}], "+", 
          RowBox[{
           SuperscriptBox["a", "2"], " ", 
           SuperscriptBox["b", "2"], " ", 
           SuperscriptBox["c", "2"], " ", "S1", " ", 
           SuperscriptBox["S2", "2"], " ", "S3"}], "+", 
          RowBox[{
           SuperscriptBox["b", "4"], " ", 
           SuperscriptBox["c", "2"], " ", "S1", " ", 
           SuperscriptBox["S2", "2"], " ", "S3"}], "-", 
          RowBox[{
           SuperscriptBox["a", "2"], " ", 
           SuperscriptBox["c", "4"], " ", "S1", " ", 
           SuperscriptBox["S2", "2"], " ", "S3"}], "-", 
          RowBox[{
           SuperscriptBox["b", "2"], " ", 
           SuperscriptBox["c", "4"], " ", "S1", " ", 
           SuperscriptBox["S2", "2"], " ", "S3"}], "+", 
          RowBox[{
           SuperscriptBox["a", "2"], " ", 
           SuperscriptBox["b", "2"], " ", 
           SuperscriptBox["d", "2"], " ", "S1", " ", 
           SuperscriptBox["S2", "2"], " ", "S3"}], "+", 
          RowBox[{
           SuperscriptBox["b", "4"], " ", 
           SuperscriptBox["d", "2"], " ", "S1", " ", 
           SuperscriptBox["S2", "2"], " ", "S3"}], "-", 
          RowBox[{
           SuperscriptBox["a", "2"], " ", 
           SuperscriptBox["c", "2"], " ", 
           SuperscriptBox["d", "2"], " ", "S1", " ", 
           SuperscriptBox["S2", "2"], " ", "S3"}], "-", 
          RowBox[{
           SuperscriptBox["b", "2"], " ", 
           SuperscriptBox["c", "2"], " ", 
           SuperscriptBox["d", "2"], " ", "S1", " ", 
           SuperscriptBox["S2", "2"], " ", "S3"}], "+", 
          RowBox[{
           SuperscriptBox["a", "2"], " ", 
           SuperscriptBox["b", "2"], " ", 
           SuperscriptBox["c", "2"], " ", "S0", " ", "S1", " ", 
           SuperscriptBox["S3", "2"]}], "+", 
          RowBox[{
           SuperscriptBox["b", "4"], " ", 
           SuperscriptBox["c", "2"], " ", "S0", " ", "S1", " ", 
           SuperscriptBox["S3", "2"]}], "-", 
          RowBox[{
           SuperscriptBox["a", "2"], " ", 
           SuperscriptBox["c", "4"], " ", "S0", " ", "S1", " ", 
           SuperscriptBox["S3", "2"]}], "-", 
          RowBox[{
           SuperscriptBox["b", "2"], " ", 
           SuperscriptBox["c", "4"], " ", "S0", " ", "S1", " ", 
           SuperscriptBox["S3", "2"]}], "-", 
          RowBox[{
           SuperscriptBox["a", "2"], " ", 
           SuperscriptBox["b", "2"], " ", 
           SuperscriptBox["d", "2"], " ", "S0", " ", "S1", " ", 
           SuperscriptBox["S3", "2"]}], "-", 
          RowBox[{
           SuperscriptBox["b", "4"], " ", 
           SuperscriptBox["d", "2"], " ", "S0", " ", "S1", " ", 
           SuperscriptBox["S3", "2"]}], "+", 
          RowBox[{
           SuperscriptBox["a", "2"], " ", 
           SuperscriptBox["c", "2"], " ", 
           SuperscriptBox["d", "2"], " ", "S0", " ", "S1", " ", 
           SuperscriptBox["S3", "2"]}], "+", 
          RowBox[{
           SuperscriptBox["b", "2"], " ", 
           SuperscriptBox["c", "2"], " ", 
           SuperscriptBox["d", "2"], " ", "S0", " ", "S1", " ", 
           SuperscriptBox["S3", "2"]}], "+", 
          RowBox[{
           SuperscriptBox["a", "2"], " ", 
           SuperscriptBox["b", "2"], " ", 
           SuperscriptBox["c", "2"], " ", 
           SuperscriptBox["S1", "2"], " ", 
           SuperscriptBox["S3", "2"]}], "-", 
          RowBox[{
           SuperscriptBox["b", "4"], " ", 
           SuperscriptBox["c", "2"], " ", 
           SuperscriptBox["S1", "2"], " ", 
           SuperscriptBox["S3", "2"]}], "-", 
          RowBox[{
           SuperscriptBox["a", "2"], " ", 
           SuperscriptBox["c", "4"], " ", 
           SuperscriptBox["S1", "2"], " ", 
           SuperscriptBox["S3", "2"]}], "+", 
          RowBox[{
           SuperscriptBox["b", "2"], " ", 
           SuperscriptBox["c", "4"], " ", 
           SuperscriptBox["S1", "2"], " ", 
           SuperscriptBox["S3", "2"]}], "-", 
          RowBox[{
           SuperscriptBox["a", "2"], " ", 
           SuperscriptBox["b", "2"], " ", 
           SuperscriptBox["d", "2"], " ", 
           SuperscriptBox["S1", "2"], " ", 
           SuperscriptBox["S3", "2"]}], "+", 
          RowBox[{
           SuperscriptBox["b", "4"], " ", 
           SuperscriptBox["d", "2"], " ", 
           SuperscriptBox["S1", "2"], " ", 
           SuperscriptBox["S3", "2"]}], "+", 
          RowBox[{
           SuperscriptBox["a", "2"], " ", 
           SuperscriptBox["c", "2"], " ", 
           SuperscriptBox["d", "2"], " ", 
           SuperscriptBox["S1", "2"], " ", 
           SuperscriptBox["S3", "2"]}], "-", 
          RowBox[{
           SuperscriptBox["b", "2"], " ", 
           SuperscriptBox["c", "2"], " ", 
           SuperscriptBox["d", "2"], " ", 
           SuperscriptBox["S1", "2"], " ", 
           SuperscriptBox["S3", "2"]}], "+", 
          RowBox[{
           SuperscriptBox["a", "2"], " ", 
           SuperscriptBox["b", "2"], " ", 
           SuperscriptBox["c", "2"], " ", "S0", " ", "S2", " ", 
           SuperscriptBox["S3", "2"]}], "-", 
          RowBox[{
           SuperscriptBox["b", "4"], " ", 
           SuperscriptBox["c", "2"], " ", "S0", " ", "S2", " ", 
           SuperscriptBox["S3", "2"]}], "+", 
          RowBox[{
           SuperscriptBox["a", "2"], " ", 
           SuperscriptBox["c", "4"], " ", "S0", " ", "S2", " ", 
           SuperscriptBox["S3", "2"]}], "-", 
          RowBox[{
           SuperscriptBox["b", "2"], " ", 
           SuperscriptBox["c", "4"], " ", "S0", " ", "S2", " ", 
           SuperscriptBox["S3", "2"]}], "-", 
          RowBox[{
           SuperscriptBox["a", "2"], " ", 
           SuperscriptBox["b", "2"], " ", 
           SuperscriptBox["d", "2"], " ", "S0", " ", "S2", " ", 
           SuperscriptBox["S3", "2"]}], "+", 
          RowBox[{
           SuperscriptBox["b", "4"], " ", 
           SuperscriptBox["d", "2"], " ", "S0", " ", "S2", " ", 
           SuperscriptBox["S3", "2"]}], "-", 
          RowBox[{
           SuperscriptBox["a", "2"], " ", 
           SuperscriptBox["c", "2"], " ", 
           SuperscriptBox["d", "2"], " ", "S0", " ", "S2", " ", 
           SuperscriptBox["S3", "2"]}], "+", 
          RowBox[{
           SuperscriptBox["b", "2"], " ", 
           SuperscriptBox["c", "2"], " ", 
           SuperscriptBox["d", "2"], " ", "S0", " ", "S2", " ", 
           SuperscriptBox["S3", "2"]}], "+", 
          RowBox[{
           SuperscriptBox["a", "2"], " ", 
           SuperscriptBox["b", "2"], " ", 
           SuperscriptBox["c", "2"], " ", "S1", " ", "S2", " ", 
           SuperscriptBox["S3", "2"]}], "+", 
          RowBox[{
           SuperscriptBox["b", "4"], " ", 
           SuperscriptBox["c", "2"], " ", "S1", " ", "S2", " ", 
           SuperscriptBox["S3", "2"]}], "+", 
          RowBox[{
           SuperscriptBox["a", "2"], " ", 
           SuperscriptBox["c", "4"], " ", "S1", " ", "S2", " ", 
           SuperscriptBox["S3", "2"]}], "+", 
          RowBox[{
           SuperscriptBox["b", "2"], " ", 
           SuperscriptBox["c", "4"], " ", "S1", " ", "S2", " ", 
           SuperscriptBox["S3", "2"]}], "-", 
          RowBox[{
           SuperscriptBox["a", "2"], " ", 
           SuperscriptBox["b", "2"], " ", 
           SuperscriptBox["d", "2"], " ", "S1", " ", "S2", " ", 
           SuperscriptBox["S3", "2"]}], "-", 
          RowBox[{
           SuperscriptBox["b", "4"], " ", 
           SuperscriptBox["d", "2"], " ", "S1", " ", "S2", " ", 
           SuperscriptBox["S3", "2"]}], "-", 
          RowBox[{
           SuperscriptBox["a", "2"], " ", 
           SuperscriptBox["c", "2"], " ", 
           SuperscriptBox["d", "2"], " ", "S1", " ", "S2", " ", 
           SuperscriptBox["S3", "2"]}], "-", 
          RowBox[{
           SuperscriptBox["b", "2"], " ", 
           SuperscriptBox["c", "2"], " ", 
           SuperscriptBox["d", "2"], " ", "S1", " ", "S2", " ", 
           SuperscriptBox["S3", "2"]}], "+", 
          RowBox[{
           SuperscriptBox["a", "2"], " ", 
           SuperscriptBox["b", "2"], " ", 
           SuperscriptBox["c", "2"], " ", "S0", " ", "S1", " ", "S2", " ", 
           "S4"}], "+", 
          RowBox[{
           SuperscriptBox["b", "4"], " ", 
           SuperscriptBox["c", "2"], " ", "S0", " ", "S1", " ", "S2", " ", 
           "S4"}], "+", 
          RowBox[{
           SuperscriptBox["a", "2"], " ", 
           SuperscriptBox["c", "4"], " ", "S0", " ", "S1", " ", "S2", " ", 
           "S4"}], "+", 
          RowBox[{
           SuperscriptBox["b", "2"], " ", 
           SuperscriptBox["c", "4"], " ", "S0", " ", "S1", " ", "S2", " ", 
           "S4"}], "-", 
          RowBox[{
           SuperscriptBox["a", "2"], " ", 
           SuperscriptBox["b", "2"], " ", 
           SuperscriptBox["d", "2"], " ", "S0", " ", "S1", " ", "S2", " ", 
           "S4"}], "-", 
          RowBox[{
           SuperscriptBox["b", "4"], " ", 
           SuperscriptBox["d", "2"], " ", "S0", " ", "S1", " ", "S2", " ", 
           "S4"}], "-", 
          RowBox[{
           SuperscriptBox["a", "2"], " ", 
           SuperscriptBox["c", "2"], " ", 
           SuperscriptBox["d", "2"], " ", "S0", " ", "S1", " ", "S2", " ", 
           "S4"}], "-", 
          RowBox[{
           SuperscriptBox["b", "2"], " ", 
           SuperscriptBox["c", "2"], " ", 
           SuperscriptBox["d", "2"], " ", "S0", " ", "S1", " ", "S2", " ", 
           "S4"}], "+", 
          RowBox[{
           SuperscriptBox["a", "2"], " ", 
           SuperscriptBox["b", "2"], " ", 
           SuperscriptBox["c", "2"], " ", 
           SuperscriptBox["S1", "2"], " ", "S2", " ", "S4"}], "-", 
          RowBox[{
           SuperscriptBox["b", "4"], " ", 
           SuperscriptBox["c", "2"], " ", 
           SuperscriptBox["S1", "2"], " ", "S2", " ", "S4"}], "+", 
          RowBox[{
           SuperscriptBox["a", "2"], " ", 
           SuperscriptBox["c", "4"], " ", 
           SuperscriptBox["S1", "2"], " ", "S2", " ", "S4"}], "-", 
          RowBox[{
           SuperscriptBox["b", "2"], " ", 
           SuperscriptBox["c", "4"], " ", 
           SuperscriptBox["S1", "2"], " ", "S2", " ", "S4"}], "-", 
          RowBox[{
           SuperscriptBox["a", "2"], " ", 
           SuperscriptBox["b", "2"], " ", 
           SuperscriptBox["d", "2"], " ", 
           SuperscriptBox["S1", "2"], " ", "S2", " ", "S4"}], "+", 
          RowBox[{
           SuperscriptBox["b", "4"], " ", 
           SuperscriptBox["d", "2"], " ", 
           SuperscriptBox["S1", "2"], " ", "S2", " ", "S4"}], "-", 
          RowBox[{
           SuperscriptBox["a", "2"], " ", 
           SuperscriptBox["c", "2"], " ", 
           SuperscriptBox["d", "2"], " ", 
           SuperscriptBox["S1", "2"], " ", "S2", " ", "S4"}], "+", 
          RowBox[{
           SuperscriptBox["b", "2"], " ", 
           SuperscriptBox["c", "2"], " ", 
           SuperscriptBox["d", "2"], " ", 
           SuperscriptBox["S1", "2"], " ", "S2", " ", "S4"}], "+", 
          RowBox[{
           SuperscriptBox["a", "2"], " ", 
           SuperscriptBox["b", "2"], " ", 
           SuperscriptBox["c", "2"], " ", "S0", " ", 
           SuperscriptBox["S2", "2"], " ", "S4"}], "-", 
          RowBox[{
           SuperscriptBox["b", "4"], " ", 
           SuperscriptBox["c", "2"], " ", "S0", " ", 
           SuperscriptBox["S2", "2"], " ", "S4"}], "-", 
          RowBox[{
           SuperscriptBox["a", "2"], " ", 
           SuperscriptBox["c", "4"], " ", "S0", " ", 
           SuperscriptBox["S2", "2"], " ", "S4"}], "+", 
          RowBox[{
           SuperscriptBox["b", "2"], " ", 
           SuperscriptBox["c", "4"], " ", "S0", " ", 
           SuperscriptBox["S2", "2"], " ", "S4"}], "-", 
          RowBox[{
           SuperscriptBox["a", "2"], " ", 
           SuperscriptBox["b", "2"], " ", 
           SuperscriptBox["d", "2"], " ", "S0", " ", 
           SuperscriptBox["S2", "2"], " ", "S4"}], "+", 
          RowBox[{
           SuperscriptBox["b", "4"], " ", 
           SuperscriptBox["d", "2"], " ", "S0", " ", 
           SuperscriptBox["S2", "2"], " ", "S4"}], "+", 
          RowBox[{
           SuperscriptBox["a", "2"], " ", 
           SuperscriptBox["c", "2"], " ", 
           SuperscriptBox["d", "2"], " ", "S0", " ", 
           SuperscriptBox["S2", "2"], " ", "S4"}], "-", 
          RowBox[{
           SuperscriptBox["b", "2"], " ", 
           SuperscriptBox["c", "2"], " ", 
           SuperscriptBox["d", "2"], " ", "S0", " ", 
           SuperscriptBox["S2", "2"], " ", "S4"}], "+", 
          RowBox[{
           SuperscriptBox["a", "2"], " ", 
           SuperscriptBox["b", "2"], " ", 
           SuperscriptBox["c", "2"], " ", "S1", " ", 
           SuperscriptBox["S2", "2"], " ", "S4"}], "+", 
          RowBox[{
           SuperscriptBox["b", "4"], " ", 
           SuperscriptBox["c", "2"], " ", "S1", " ", 
           SuperscriptBox["S2", "2"], " ", "S4"}], "-", 
          RowBox[{
           SuperscriptBox["a", "2"], " ", 
           SuperscriptBox["c", "4"], " ", "S1", " ", 
           SuperscriptBox["S2", "2"], " ", "S4"}], "-", 
          RowBox[{
           SuperscriptBox["b", "2"], " ", 
           SuperscriptBox["c", "4"], " ", "S1", " ", 
           SuperscriptBox["S2", "2"], " ", "S4"}], "-", 
          RowBox[{
           SuperscriptBox["a", "2"], " ", 
           SuperscriptBox["b", "2"], " ", 
           SuperscriptBox["d", "2"], " ", "S1", " ", 
           SuperscriptBox["S2", "2"], " ", "S4"}], "-", 
          RowBox[{
           SuperscriptBox["b", "4"], " ", 
           SuperscriptBox["d", "2"], " ", "S1", " ", 
           SuperscriptBox["S2", "2"], " ", "S4"}], "+", 
          RowBox[{
           SuperscriptBox["a", "2"], " ", 
           SuperscriptBox["c", "2"], " ", 
           SuperscriptBox["d", "2"], " ", "S1", " ", 
           SuperscriptBox["S2", "2"], " ", "S4"}], "+", 
          RowBox[{
           SuperscriptBox["b", "2"], " ", 
           SuperscriptBox["c", "2"], " ", 
           SuperscriptBox["d", "2"], " ", "S1", " ", 
           SuperscriptBox["S2", "2"], " ", "S4"}], "+", 
          RowBox[{
           SuperscriptBox["a", "2"], " ", 
           SuperscriptBox["b", "2"], " ", 
           SuperscriptBox["c", "2"], " ", "S0", " ", "S1", " ", "S3", " ", 
           "S4"}], "+", 
          RowBox[{
           SuperscriptBox["b", "4"], " ", 
           SuperscriptBox["c", "2"], " ", "S0", " ", "S1", " ", "S3", " ", 
           "S4"}], "-", 
          RowBox[{
           SuperscriptBox["a", "2"], " ", 
           SuperscriptBox["c", "4"], " ", "S0", " ", "S1", " ", "S3", " ", 
           "S4"}], "-", 
          RowBox[{
           SuperscriptBox["b", "2"], " ", 
           SuperscriptBox["c", "4"], " ", "S0", " ", "S1", " ", "S3", " ", 
           "S4"}], "+", 
          RowBox[{
           SuperscriptBox["a", "2"], " ", 
           SuperscriptBox["b", "2"], " ", 
           SuperscriptBox["d", "2"], " ", "S0", " ", "S1", " ", "S3", " ", 
           "S4"}], "+", 
          RowBox[{
           SuperscriptBox["b", "4"], " ", 
           SuperscriptBox["d", "2"], " ", "S0", " ", "S1", " ", "S3", " ", 
           "S4"}], "-", 
          RowBox[{
           SuperscriptBox["a", "2"], " ", 
           SuperscriptBox["c", "2"], " ", 
           SuperscriptBox["d", "2"], " ", "S0", " ", "S1", " ", "S3", " ", 
           "S4"}], "-", 
          RowBox[{
           SuperscriptBox["b", "2"], " ", 
           SuperscriptBox["c", "2"], " ", 
           SuperscriptBox["d", "2"], " ", "S0", " ", "S1", " ", "S3", " ", 
           "S4"}], "+", 
          RowBox[{
           SuperscriptBox["a", "2"], " ", 
           SuperscriptBox["b", "2"], " ", 
           SuperscriptBox["c", "2"], " ", 
           SuperscriptBox["S1", "2"], " ", "S3", " ", "S4"}], "-", 
          RowBox[{
           SuperscriptBox["b", "4"], " ", 
           SuperscriptBox["c", "2"], " ", 
           SuperscriptBox["S1", "2"], " ", "S3", " ", "S4"}], "-", 
          RowBox[{
           SuperscriptBox["a", "2"], " ", 
           SuperscriptBox["c", "4"], " ", 
           SuperscriptBox["S1", "2"], " ", "S3", " ", "S4"}], "+", 
          RowBox[{
           SuperscriptBox["b", "2"], " ", 
           SuperscriptBox["c", "4"], " ", 
           SuperscriptBox["S1", "2"], " ", "S3", " ", "S4"}], "+", 
          RowBox[{
           SuperscriptBox["a", "2"], " ", 
           SuperscriptBox["b", "2"], " ", 
           SuperscriptBox["d", "2"], " ", 
           SuperscriptBox["S1", "2"], " ", "S3", " ", "S4"}], "-", 
          RowBox[{
           SuperscriptBox["b", "4"], " ", 
           SuperscriptBox["d", "2"], " ", 
           SuperscriptBox["S1", "2"], " ", "S3", " ", "S4"}], "-", 
          RowBox[{
           SuperscriptBox["a", "2"], " ", 
           SuperscriptBox["c", "2"], " ", 
           SuperscriptBox["d", "2"], " ", 
           SuperscriptBox["S1", "2"], " ", "S3", " ", "S4"}], "+", 
          RowBox[{
           SuperscriptBox["b", "2"], " ", 
           SuperscriptBox["c", "2"], " ", 
           SuperscriptBox["d", "2"], " ", 
           SuperscriptBox["S1", "2"], " ", "S3", " ", "S4"}], "+", 
          RowBox[{
           SuperscriptBox["a", "2"], " ", 
           SuperscriptBox["b", "2"], " ", 
           SuperscriptBox["c", "2"], " ", "S0", " ", "S2", " ", "S3", " ", 
           "S4"}], "-", 
          RowBox[{
           SuperscriptBox["b", "4"], " ", 
           SuperscriptBox["c", "2"], " ", "S0", " ", "S2", " ", "S3", " ", 
           "S4"}], "+", 
          RowBox[{
           SuperscriptBox["a", "2"], " ", 
           SuperscriptBox["c", "4"], " ", "S0", " ", "S2", " ", "S3", " ", 
           "S4"}], "-", 
          RowBox[{
           SuperscriptBox["b", "2"], " ", 
           SuperscriptBox["c", "4"], " ", "S0", " ", "S2", " ", "S3", " ", 
           "S4"}], "+", 
          RowBox[{
           SuperscriptBox["a", "2"], " ", 
           SuperscriptBox["b", "2"], " ", 
           SuperscriptBox["d", "2"], " ", "S0", " ", "S2", " ", "S3", " ", 
           "S4"}], "-", 
          RowBox[{
           SuperscriptBox["b", "4"], " ", 
           SuperscriptBox["d", "2"], " ", "S0", " ", "S2", " ", "S3", " ", 
           "S4"}], "+", 
          RowBox[{
           SuperscriptBox["a", "2"], " ", 
           SuperscriptBox["c", "2"], " ", 
           SuperscriptBox["d", "2"], " ", "S0", " ", "S2", " ", "S3", " ", 
           "S4"}], "-", 
          RowBox[{
           SuperscriptBox["b", "2"], " ", 
           SuperscriptBox["c", "2"], " ", 
           SuperscriptBox["d", "2"], " ", "S0", " ", "S2", " ", "S3", " ", 
           "S4"}], "+", 
          RowBox[{
           SuperscriptBox["a", "2"], " ", 
           SuperscriptBox["b", "2"], " ", 
           SuperscriptBox["c", "2"], " ", "S1", " ", "S2", " ", "S3", " ", 
           "S4"}], "+", 
          RowBox[{
           SuperscriptBox["b", "4"], " ", 
           SuperscriptBox["c", "2"], " ", "S1", " ", "S2", " ", "S3", " ", 
           "S4"}], "+", 
          RowBox[{
           SuperscriptBox["a", "2"], " ", 
           SuperscriptBox["c", "4"], " ", "S1", " ", "S2", " ", "S3", " ", 
           "S4"}], "+", 
          RowBox[{
           SuperscriptBox["b", "2"], " ", 
           SuperscriptBox["c", "4"], " ", "S1", " ", "S2", " ", "S3", " ", 
           "S4"}], "+", 
          RowBox[{
           SuperscriptBox["a", "2"], " ", 
           SuperscriptBox["b", "2"], " ", 
           SuperscriptBox["d", "2"], " ", "S1", " ", "S2", " ", "S3", " ", 
           "S4"}], "+", 
          RowBox[{
           SuperscriptBox["b", "4"], " ", 
           SuperscriptBox["d", "2"], " ", "S1", " ", "S2", " ", "S3", " ", 
           "S4"}], "+", 
          RowBox[{
           SuperscriptBox["a", "2"], " ", 
           SuperscriptBox["c", "2"], " ", 
           SuperscriptBox["d", "2"], " ", "S1", " ", "S2", " ", "S3", " ", 
           "S4"}], "+", 
          RowBox[{
           SuperscriptBox["b", "2"], " ", 
           SuperscriptBox["c", "2"], " ", 
           SuperscriptBox["d", "2"], " ", "S1", " ", "S2", " ", "S3", " ", 
           "S4"}]}], ")"}]}], ")"}]}]}]}], "}"}], "}"}]], "Output",
 CellChangeTimes->{3.7170870943441396`*^9}]
}, Open  ]],

Cell[CellGroupData[{

Cell[BoxData[
 RowBox[{"C0", "=", 
  RowBox[{"-", 
   RowBox[{"(", 
    RowBox[{
     RowBox[{"(", 
      RowBox[{
       RowBox[{
        SuperscriptBox["a", "4"], " ", 
        SuperscriptBox["b", "2"], " ", 
        SuperscriptBox["c", "2"], " ", "E0", " ", "S0", " ", "S1", " ", "S2", 
        " ", "S3"}], "+", 
       RowBox[{
        SuperscriptBox["a", "2"], " ", 
        SuperscriptBox["b", "4"], " ", 
        SuperscriptBox["c", "2"], " ", "E0", " ", "S0", " ", "S1", " ", "S2", 
        " ", "S3"}], "+", 
       RowBox[{
        SuperscriptBox["a", "4"], " ", 
        SuperscriptBox["c", "4"], " ", "E0", " ", "S0", " ", "S1", " ", "S2", 
        " ", "S3"}], "+", 
       RowBox[{
        SuperscriptBox["a", "2"], " ", 
        SuperscriptBox["b", "2"], " ", 
        SuperscriptBox["c", "4"], " ", "E0", " ", "S0", " ", "S1", " ", "S2", 
        " ", "S3"}], "+", 
       RowBox[{
        SuperscriptBox["a", "4"], " ", 
        SuperscriptBox["b", "2"], " ", 
        SuperscriptBox["d", "2"], " ", "E0", " ", "S0", " ", "S1", " ", "S2", 
        " ", "S3"}], "+", 
       RowBox[{
        SuperscriptBox["a", "2"], " ", 
        SuperscriptBox["b", "4"], " ", 
        SuperscriptBox["d", "2"], " ", "E0", " ", "S0", " ", "S1", " ", "S2", 
        " ", "S3"}], "+", 
       RowBox[{
        SuperscriptBox["a", "4"], " ", 
        SuperscriptBox["c", "2"], " ", 
        SuperscriptBox["d", "2"], " ", "E0", " ", "S0", " ", "S1", " ", "S2", 
        " ", "S3"}], "+", 
       RowBox[{
        SuperscriptBox["a", "2"], " ", 
        SuperscriptBox["b", "2"], " ", 
        SuperscriptBox["c", "2"], " ", 
        SuperscriptBox["d", "2"], " ", "E0", " ", "S0", " ", "S1", " ", "S2", 
        " ", "S3"}], "-", 
       RowBox[{
        SuperscriptBox["a", "4"], " ", 
        SuperscriptBox["b", "2"], " ", 
        SuperscriptBox["c", "2"], " ", "E0", " ", 
        SuperscriptBox["S1", "2"], " ", "S2", " ", "S3"}], "+", 
       RowBox[{
        SuperscriptBox["a", "2"], " ", 
        SuperscriptBox["b", "4"], " ", 
        SuperscriptBox["c", "2"], " ", "E0", " ", 
        SuperscriptBox["S1", "2"], " ", "S2", " ", "S3"}], "-", 
       RowBox[{
        SuperscriptBox["a", "4"], " ", 
        SuperscriptBox["c", "4"], " ", "E0", " ", 
        SuperscriptBox["S1", "2"], " ", "S2", " ", "S3"}], "+", 
       RowBox[{
        SuperscriptBox["a", "2"], " ", 
        SuperscriptBox["b", "2"], " ", 
        SuperscriptBox["c", "4"], " ", "E0", " ", 
        SuperscriptBox["S1", "2"], " ", "S2", " ", "S3"}], "-", 
       RowBox[{
        SuperscriptBox["a", "4"], " ", 
        SuperscriptBox["b", "2"], " ", 
        SuperscriptBox["d", "2"], " ", "E0", " ", 
        SuperscriptBox["S1", "2"], " ", "S2", " ", "S3"}], "+", 
       RowBox[{
        SuperscriptBox["a", "2"], " ", 
        SuperscriptBox["b", "4"], " ", 
        SuperscriptBox["d", "2"], " ", "E0", " ", 
        SuperscriptBox["S1", "2"], " ", "S2", " ", "S3"}], "-", 
       RowBox[{
        SuperscriptBox["a", "4"], " ", 
        SuperscriptBox["c", "2"], " ", 
        SuperscriptBox["d", "2"], " ", "E0", " ", 
        SuperscriptBox["S1", "2"], " ", "S2", " ", "S3"}], "+", 
       RowBox[{
        SuperscriptBox["a", "2"], " ", 
        SuperscriptBox["b", "2"], " ", 
        SuperscriptBox["c", "2"], " ", 
        SuperscriptBox["d", "2"], " ", "E0", " ", 
        SuperscriptBox["S1", "2"], " ", "S2", " ", "S3"}], "+", 
       RowBox[{
        SuperscriptBox["a", "4"], " ", 
        SuperscriptBox["b", "2"], " ", 
        SuperscriptBox["c", "2"], " ", "E0", " ", "S0", " ", 
        SuperscriptBox["S2", "2"], " ", "S3"}], "-", 
       RowBox[{
        SuperscriptBox["a", "2"], " ", 
        SuperscriptBox["b", "4"], " ", 
        SuperscriptBox["c", "2"], " ", "E0", " ", "S0", " ", 
        SuperscriptBox["S2", "2"], " ", "S3"}], "-", 
       RowBox[{
        SuperscriptBox["a", "4"], " ", 
        SuperscriptBox["c", "4"], " ", "E0", " ", "S0", " ", 
        SuperscriptBox["S2", "2"], " ", "S3"}], "+", 
       RowBox[{
        SuperscriptBox["a", "2"], " ", 
        SuperscriptBox["b", "2"], " ", 
        SuperscriptBox["c", "4"], " ", "E0", " ", "S0", " ", 
        SuperscriptBox["S2", "2"], " ", "S3"}], "+", 
       RowBox[{
        SuperscriptBox["a", "4"], " ", 
        SuperscriptBox["b", "2"], " ", 
        SuperscriptBox["d", "2"], " ", "E0", " ", "S0", " ", 
        SuperscriptBox["S2", "2"], " ", "S3"}], "-", 
       RowBox[{
        SuperscriptBox["a", "2"], " ", 
        SuperscriptBox["b", "4"], " ", 
        SuperscriptBox["d", "2"], " ", "E0", " ", "S0", " ", 
        SuperscriptBox["S2", "2"], " ", "S3"}], "-", 
       RowBox[{
        SuperscriptBox["a", "4"], " ", 
        SuperscriptBox["c", "2"], " ", 
        SuperscriptBox["d", "2"], " ", "E0", " ", "S0", " ", 
        SuperscriptBox["S2", "2"], " ", "S3"}], "+", 
       RowBox[{
        SuperscriptBox["a", "2"], " ", 
        SuperscriptBox["b", "2"], " ", 
        SuperscriptBox["c", "2"], " ", 
        SuperscriptBox["d", "2"], " ", "E0", " ", "S0", " ", 
        SuperscriptBox["S2", "2"], " ", "S3"}], "-", 
       RowBox[{
        SuperscriptBox["a", "4"], " ", 
        SuperscriptBox["b", "2"], " ", 
        SuperscriptBox["c", "2"], " ", "E0", " ", "S1", " ", 
        SuperscriptBox["S2", "2"], " ", "S3"}], "-", 
       RowBox[{
        SuperscriptBox["a", "2"], " ", 
        SuperscriptBox["b", "4"], " ", 
        SuperscriptBox["c", "2"], " ", "E0", " ", "S1", " ", 
        SuperscriptBox["S2", "2"], " ", "S3"}], "+", 
       RowBox[{
        SuperscriptBox["a", "4"], " ", 
        SuperscriptBox["c", "4"], " ", "E0", " ", "S1", " ", 
        SuperscriptBox["S2", "2"], " ", "S3"}], "+", 
       RowBox[{
        SuperscriptBox["a", "2"], " ", 
        SuperscriptBox["b", "2"], " ", 
        SuperscriptBox["c", "4"], " ", "E0", " ", "S1", " ", 
        SuperscriptBox["S2", "2"], " ", "S3"}], "-", 
       RowBox[{
        SuperscriptBox["a", "4"], " ", 
        SuperscriptBox["b", "2"], " ", 
        SuperscriptBox["d", "2"], " ", "E0", " ", "S1", " ", 
        SuperscriptBox["S2", "2"], " ", "S3"}], "-", 
       RowBox[{
        SuperscriptBox["a", "2"], " ", 
        SuperscriptBox["b", "4"], " ", 
        SuperscriptBox["d", "2"], " ", "E0", " ", "S1", " ", 
        SuperscriptBox["S2", "2"], " ", "S3"}], "+", 
       RowBox[{
        SuperscriptBox["a", "4"], " ", 
        SuperscriptBox["c", "2"], " ", 
        SuperscriptBox["d", "2"], " ", "E0", " ", "S1", " ", 
        SuperscriptBox["S2", "2"], " ", "S3"}], "+", 
       RowBox[{
        SuperscriptBox["a", "2"], " ", 
        SuperscriptBox["b", "2"], " ", 
        SuperscriptBox["c", "2"], " ", 
        SuperscriptBox["d", "2"], " ", "E0", " ", "S1", " ", 
        SuperscriptBox["S2", "2"], " ", "S3"}], "+", 
       RowBox[{
        SuperscriptBox["a", "4"], " ", 
        SuperscriptBox["b", "2"], " ", 
        SuperscriptBox["c", "2"], " ", "E0", " ", "S0", " ", "S1", " ", 
        SuperscriptBox["S3", "2"]}], "+", 
       RowBox[{
        SuperscriptBox["a", "2"], " ", 
        SuperscriptBox["b", "4"], " ", 
        SuperscriptBox["c", "2"], " ", "E0", " ", "S0", " ", "S1", " ", 
        SuperscriptBox["S3", "2"]}], "-", 
       RowBox[{
        SuperscriptBox["a", "4"], " ", 
        SuperscriptBox["c", "4"], " ", "E0", " ", "S0", " ", "S1", " ", 
        SuperscriptBox["S3", "2"]}], "-", 
       RowBox[{
        SuperscriptBox["a", "2"], " ", 
        SuperscriptBox["b", "2"], " ", 
        SuperscriptBox["c", "4"], " ", "E0", " ", "S0", " ", "S1", " ", 
        SuperscriptBox["S3", "2"]}], "-", 
       RowBox[{
        SuperscriptBox["a", "4"], " ", 
        SuperscriptBox["b", "2"], " ", 
        SuperscriptBox["d", "2"], " ", "E0", " ", "S0", " ", "S1", " ", 
        SuperscriptBox["S3", "2"]}], "-", 
       RowBox[{
        SuperscriptBox["a", "2"], " ", 
        SuperscriptBox["b", "4"], " ", 
        SuperscriptBox["d", "2"], " ", "E0", " ", "S0", " ", "S1", " ", 
        SuperscriptBox["S3", "2"]}], "+", 
       RowBox[{
        SuperscriptBox["a", "4"], " ", 
        SuperscriptBox["c", "2"], " ", 
        SuperscriptBox["d", "2"], " ", "E0", " ", "S0", " ", "S1", " ", 
        SuperscriptBox["S3", "2"]}], "+", 
       RowBox[{
        SuperscriptBox["a", "2"], " ", 
        SuperscriptBox["b", "2"], " ", 
        SuperscriptBox["c", "2"], " ", 
        SuperscriptBox["d", "2"], " ", "E0", " ", "S0", " ", "S1", " ", 
        SuperscriptBox["S3", "2"]}], "-", 
       RowBox[{
        SuperscriptBox["a", "4"], " ", 
        SuperscriptBox["b", "2"], " ", 
        SuperscriptBox["c", "2"], " ", "E0", " ", 
        SuperscriptBox["S1", "2"], " ", 
        SuperscriptBox["S3", "2"]}], "+", 
       RowBox[{
        SuperscriptBox["a", "2"], " ", 
        SuperscriptBox["b", "4"], " ", 
        SuperscriptBox["c", "2"], " ", "E0", " ", 
        SuperscriptBox["S1", "2"], " ", 
        SuperscriptBox["S3", "2"]}], "+", 
       RowBox[{
        SuperscriptBox["a", "4"], " ", 
        SuperscriptBox["c", "4"], " ", "E0", " ", 
        SuperscriptBox["S1", "2"], " ", 
        SuperscriptBox["S3", "2"]}], "-", 
       RowBox[{
        SuperscriptBox["a", "2"], " ", 
        SuperscriptBox["b", "2"], " ", 
        SuperscriptBox["c", "4"], " ", "E0", " ", 
        SuperscriptBox["S1", "2"], " ", 
        SuperscriptBox["S3", "2"]}], "+", 
       RowBox[{
        SuperscriptBox["a", "4"], " ", 
        SuperscriptBox["b", "2"], " ", 
        SuperscriptBox["d", "2"], " ", "E0", " ", 
        SuperscriptBox["S1", "2"], " ", 
        SuperscriptBox["S3", "2"]}], "-", 
       RowBox[{
        SuperscriptBox["a", "2"], " ", 
        SuperscriptBox["b", "4"], " ", 
        SuperscriptBox["d", "2"], " ", "E0", " ", 
        SuperscriptBox["S1", "2"], " ", 
        SuperscriptBox["S3", "2"]}], "-", 
       RowBox[{
        SuperscriptBox["a", "4"], " ", 
        SuperscriptBox["c", "2"], " ", 
        SuperscriptBox["d", "2"], " ", "E0", " ", 
        SuperscriptBox["S1", "2"], " ", 
        SuperscriptBox["S3", "2"]}], "+", 
       RowBox[{
        SuperscriptBox["a", "2"], " ", 
        SuperscriptBox["b", "2"], " ", 
        SuperscriptBox["c", "2"], " ", 
        SuperscriptBox["d", "2"], " ", "E0", " ", 
        SuperscriptBox["S1", "2"], " ", 
        SuperscriptBox["S3", "2"]}], "+", 
       RowBox[{
        SuperscriptBox["a", "4"], " ", 
        SuperscriptBox["b", "2"], " ", 
        SuperscriptBox["c", "2"], " ", "E0", " ", "S0", " ", "S2", " ", 
        SuperscriptBox["S3", "2"]}], "-", 
       RowBox[{
        SuperscriptBox["a", "2"], " ", 
        SuperscriptBox["b", "4"], " ", 
        SuperscriptBox["c", "2"], " ", "E0", " ", "S0", " ", "S2", " ", 
        SuperscriptBox["S3", "2"]}], "+", 
       RowBox[{
        SuperscriptBox["a", "4"], " ", 
        SuperscriptBox["c", "4"], " ", "E0", " ", "S0", " ", "S2", " ", 
        SuperscriptBox["S3", "2"]}], "-", 
       RowBox[{
        SuperscriptBox["a", "2"], " ", 
        SuperscriptBox["b", "2"], " ", 
        SuperscriptBox["c", "4"], " ", "E0", " ", "S0", " ", "S2", " ", 
        SuperscriptBox["S3", "2"]}], "-", 
       RowBox[{
        SuperscriptBox["a", "4"], " ", 
        SuperscriptBox["b", "2"], " ", 
        SuperscriptBox["d", "2"], " ", "E0", " ", "S0", " ", "S2", " ", 
        SuperscriptBox["S3", "2"]}], "+", 
       RowBox[{
        SuperscriptBox["a", "2"], " ", 
        SuperscriptBox["b", "4"], " ", 
        SuperscriptBox["d", "2"], " ", "E0", " ", "S0", " ", "S2", " ", 
        SuperscriptBox["S3", "2"]}], "-", 
       RowBox[{
        SuperscriptBox["a", "4"], " ", 
        SuperscriptBox["c", "2"], " ", 
        SuperscriptBox["d", "2"], " ", "E0", " ", "S0", " ", "S2", " ", 
        SuperscriptBox["S3", "2"]}], "+", 
       RowBox[{
        SuperscriptBox["a", "2"], " ", 
        SuperscriptBox["b", "2"], " ", 
        SuperscriptBox["c", "2"], " ", 
        SuperscriptBox["d", "2"], " ", "E0", " ", "S0", " ", "S2", " ", 
        SuperscriptBox["S3", "2"]}], "-", 
       RowBox[{
        SuperscriptBox["a", "4"], " ", 
        SuperscriptBox["b", "2"], " ", 
        SuperscriptBox["c", "2"], " ", "E0", " ", "S1", " ", "S2", " ", 
        SuperscriptBox["S3", "2"]}], "-", 
       RowBox[{
        SuperscriptBox["a", "2"], " ", 
        SuperscriptBox["b", "4"], " ", 
        SuperscriptBox["c", "2"], " ", "E0", " ", "S1", " ", "S2", " ", 
        SuperscriptBox["S3", "2"]}], "-", 
       RowBox[{
        SuperscriptBox["a", "4"], " ", 
        SuperscriptBox["c", "4"], " ", "E0", " ", "S1", " ", "S2", " ", 
        SuperscriptBox["S3", "2"]}], "-", 
       RowBox[{
        SuperscriptBox["a", "2"], " ", 
        SuperscriptBox["b", "2"], " ", 
        SuperscriptBox["c", "4"], " ", "E0", " ", "S1", " ", "S2", " ", 
        SuperscriptBox["S3", "2"]}], "+", 
       RowBox[{
        SuperscriptBox["a", "4"], " ", 
        SuperscriptBox["b", "2"], " ", 
        SuperscriptBox["d", "2"], " ", "E0", " ", "S1", " ", "S2", " ", 
        SuperscriptBox["S3", "2"]}], "+", 
       RowBox[{
        SuperscriptBox["a", "2"], " ", 
        SuperscriptBox["b", "4"], " ", 
        SuperscriptBox["d", "2"], " ", "E0", " ", "S1", " ", "S2", " ", 
        SuperscriptBox["S3", "2"]}], "+", 
       RowBox[{
        SuperscriptBox["a", "4"], " ", 
        SuperscriptBox["c", "2"], " ", 
        SuperscriptBox["d", "2"], " ", "E0", " ", "S1", " ", "S2", " ", 
        SuperscriptBox["S3", "2"]}], "+", 
       RowBox[{
        SuperscriptBox["a", "2"], " ", 
        SuperscriptBox["b", "2"], " ", 
        SuperscriptBox["c", "2"], " ", 
        SuperscriptBox["d", "2"], " ", "E0", " ", "S1", " ", "S2", " ", 
        SuperscriptBox["S3", "2"]}], "+", 
       RowBox[{
        SuperscriptBox["a", "4"], " ", 
        SuperscriptBox["b", "2"], " ", 
        SuperscriptBox["c", "2"], " ", "E0", " ", "S0", " ", "S1", " ", "S2", 
        " ", "S4"}], "+", 
       RowBox[{
        SuperscriptBox["a", "2"], " ", 
        SuperscriptBox["b", "4"], " ", 
        SuperscriptBox["c", "2"], " ", "E0", " ", "S0", " ", "S1", " ", "S2", 
        " ", "S4"}], "+", 
       RowBox[{
        SuperscriptBox["a", "4"], " ", 
        SuperscriptBox["c", "4"], " ", "E0", " ", "S0", " ", "S1", " ", "S2", 
        " ", "S4"}], "+", 
       RowBox[{
        SuperscriptBox["a", "2"], " ", 
        SuperscriptBox["b", "2"], " ", 
        SuperscriptBox["c", "4"], " ", "E0", " ", "S0", " ", "S1", " ", "S2", 
        " ", "S4"}], "-", 
       RowBox[{
        SuperscriptBox["a", "4"], " ", 
        SuperscriptBox["b", "2"], " ", 
        SuperscriptBox["d", "2"], " ", "E0", " ", "S0", " ", "S1", " ", "S2", 
        " ", "S4"}], "-", 
       RowBox[{
        SuperscriptBox["a", "2"], " ", 
        SuperscriptBox["b", "4"], " ", 
        SuperscriptBox["d", "2"], " ", "E0", " ", "S0", " ", "S1", " ", "S2", 
        " ", "S4"}], "-", 
       RowBox[{
        SuperscriptBox["a", "4"], " ", 
        SuperscriptBox["c", "2"], " ", 
        SuperscriptBox["d", "2"], " ", "E0", " ", "S0", " ", "S1", " ", "S2", 
        " ", "S4"}], "-", 
       RowBox[{
        SuperscriptBox["a", "2"], " ", 
        SuperscriptBox["b", "2"], " ", 
        SuperscriptBox["c", "2"], " ", 
        SuperscriptBox["d", "2"], " ", "E0", " ", "S0", " ", "S1", " ", "S2", 
        " ", "S4"}], "-", 
       RowBox[{
        SuperscriptBox["a", "4"], " ", 
        SuperscriptBox["b", "2"], " ", 
        SuperscriptBox["c", "2"], " ", "E0", " ", 
        SuperscriptBox["S1", "2"], " ", "S2", " ", "S4"}], "+", 
       RowBox[{
        SuperscriptBox["a", "2"], " ", 
        SuperscriptBox["b", "4"], " ", 
        SuperscriptBox["c", "2"], " ", "E0", " ", 
        SuperscriptBox["S1", "2"], " ", "S2", " ", "S4"}], "-", 
       RowBox[{
        SuperscriptBox["a", "4"], " ", 
        SuperscriptBox["c", "4"], " ", "E0", " ", 
        SuperscriptBox["S1", "2"], " ", "S2", " ", "S4"}], "+", 
       RowBox[{
        SuperscriptBox["a", "2"], " ", 
        SuperscriptBox["b", "2"], " ", 
        SuperscriptBox["c", "4"], " ", "E0", " ", 
        SuperscriptBox["S1", "2"], " ", "S2", " ", "S4"}], "+", 
       RowBox[{
        SuperscriptBox["a", "4"], " ", 
        SuperscriptBox["b", "2"], " ", 
        SuperscriptBox["d", "2"], " ", "E0", " ", 
        SuperscriptBox["S1", "2"], " ", "S2", " ", "S4"}], "-", 
       RowBox[{
        SuperscriptBox["a", "2"], " ", 
        SuperscriptBox["b", "4"], " ", 
        SuperscriptBox["d", "2"], " ", "E0", " ", 
        SuperscriptBox["S1", "2"], " ", "S2", " ", "S4"}], "+", 
       RowBox[{
        SuperscriptBox["a", "4"], " ", 
        SuperscriptBox["c", "2"], " ", 
        SuperscriptBox["d", "2"], " ", "E0", " ", 
        SuperscriptBox["S1", "2"], " ", "S2", " ", "S4"}], "-", 
       RowBox[{
        SuperscriptBox["a", "2"], " ", 
        SuperscriptBox["b", "2"], " ", 
        SuperscriptBox["c", "2"], " ", 
        SuperscriptBox["d", "2"], " ", "E0", " ", 
        SuperscriptBox["S1", "2"], " ", "S2", " ", "S4"}], "+", 
       RowBox[{
        SuperscriptBox["a", "4"], " ", 
        SuperscriptBox["b", "2"], " ", 
        SuperscriptBox["c", "2"], " ", "E0", " ", "S0", " ", 
        SuperscriptBox["S2", "2"], " ", "S4"}], "-", 
       RowBox[{
        SuperscriptBox["a", "2"], " ", 
        SuperscriptBox["b", "4"], " ", 
        SuperscriptBox["c", "2"], " ", "E0", " ", "S0", " ", 
        SuperscriptBox["S2", "2"], " ", "S4"}], "-", 
       RowBox[{
        SuperscriptBox["a", "4"], " ", 
        SuperscriptBox["c", "4"], " ", "E0", " ", "S0", " ", 
        SuperscriptBox["S2", "2"], " ", "S4"}], "+", 
       RowBox[{
        SuperscriptBox["a", "2"], " ", 
        SuperscriptBox["b", "2"], " ", 
        SuperscriptBox["c", "4"], " ", "E0", " ", "S0", " ", 
        SuperscriptBox["S2", "2"], " ", "S4"}], "-", 
       RowBox[{
        SuperscriptBox["a", "4"], " ", 
        SuperscriptBox["b", "2"], " ", 
        SuperscriptBox["d", "2"], " ", "E0", " ", "S0", " ", 
        SuperscriptBox["S2", "2"], " ", "S4"}], "+", 
       RowBox[{
        SuperscriptBox["a", "2"], " ", 
        SuperscriptBox["b", "4"], " ", 
        SuperscriptBox["d", "2"], " ", "E0", " ", "S0", " ", 
        SuperscriptBox["S2", "2"], " ", "S4"}], "+", 
       RowBox[{
        SuperscriptBox["a", "4"], " ", 
        SuperscriptBox["c", "2"], " ", 
        SuperscriptBox["d", "2"], " ", "E0", " ", "S0", " ", 
        SuperscriptBox["S2", "2"], " ", "S4"}], "-", 
       RowBox[{
        SuperscriptBox["a", "2"], " ", 
        SuperscriptBox["b", "2"], " ", 
        SuperscriptBox["c", "2"], " ", 
        SuperscriptBox["d", "2"], " ", "E0", " ", "S0", " ", 
        SuperscriptBox["S2", "2"], " ", "S4"}], "-", 
       RowBox[{
        SuperscriptBox["a", "4"], " ", 
        SuperscriptBox["b", "2"], " ", 
        SuperscriptBox["c", "2"], " ", "E0", " ", "S1", " ", 
        SuperscriptBox["S2", "2"], " ", "S4"}], "-", 
       RowBox[{
        SuperscriptBox["a", "2"], " ", 
        SuperscriptBox["b", "4"], " ", 
        SuperscriptBox["c", "2"], " ", "E0", " ", "S1", " ", 
        SuperscriptBox["S2", "2"], " ", "S4"}], "+", 
       RowBox[{
        SuperscriptBox["a", "4"], " ", 
        SuperscriptBox["c", "4"], " ", "E0", " ", "S1", " ", 
        SuperscriptBox["S2", "2"], " ", "S4"}], "+", 
       RowBox[{
        SuperscriptBox["a", "2"], " ", 
        SuperscriptBox["b", "2"], " ", 
        SuperscriptBox["c", "4"], " ", "E0", " ", "S1", " ", 
        SuperscriptBox["S2", "2"], " ", "S4"}], "+", 
       RowBox[{
        SuperscriptBox["a", "4"], " ", 
        SuperscriptBox["b", "2"], " ", 
        SuperscriptBox["d", "2"], " ", "E0", " ", "S1", " ", 
        SuperscriptBox["S2", "2"], " ", "S4"}], "+", 
       RowBox[{
        SuperscriptBox["a", "2"], " ", 
        SuperscriptBox["b", "4"], " ", 
        SuperscriptBox["d", "2"], " ", "E0", " ", "S1", " ", 
        SuperscriptBox["S2", "2"], " ", "S4"}], "-", 
       RowBox[{
        SuperscriptBox["a", "4"], " ", 
        SuperscriptBox["c", "2"], " ", 
        SuperscriptBox["d", "2"], " ", "E0", " ", "S1", " ", 
        SuperscriptBox["S2", "2"], " ", "S4"}], "-", 
       RowBox[{
        SuperscriptBox["a", "2"], " ", 
        SuperscriptBox["b", "2"], " ", 
        SuperscriptBox["c", "2"], " ", 
        SuperscriptBox["d", "2"], " ", "E0", " ", "S1", " ", 
        SuperscriptBox["S2", "2"], " ", "S4"}], "+", 
       RowBox[{
        SuperscriptBox["a", "4"], " ", 
        SuperscriptBox["b", "2"], " ", 
        SuperscriptBox["c", "2"], " ", "E0", " ", "S0", " ", "S1", " ", "S3", 
        " ", "S4"}], "+", 
       RowBox[{
        SuperscriptBox["a", "2"], " ", 
        SuperscriptBox["b", "4"], " ", 
        SuperscriptBox["c", "2"], " ", "E0", " ", "S0", " ", "S1", " ", "S3", 
        " ", "S4"}], "-", 
       RowBox[{
        SuperscriptBox["a", "4"], " ", 
        SuperscriptBox["c", "4"], " ", "E0", " ", "S0", " ", "S1", " ", "S3", 
        " ", "S4"}], "-", 
       RowBox[{
        SuperscriptBox["a", "2"], " ", 
        SuperscriptBox["b", "2"], " ", 
        SuperscriptBox["c", "4"], " ", "E0", " ", "S0", " ", "S1", " ", "S3", 
        " ", "S4"}], "+", 
       RowBox[{
        SuperscriptBox["a", "4"], " ", 
        SuperscriptBox["b", "2"], " ", 
        SuperscriptBox["d", "2"], " ", "E0", " ", "S0", " ", "S1", " ", "S3", 
        " ", "S4"}], "+", 
       RowBox[{
        SuperscriptBox["a", "2"], " ", 
        SuperscriptBox["b", "4"], " ", 
        SuperscriptBox["d", "2"], " ", "E0", " ", "S0", " ", "S1", " ", "S3", 
        " ", "S4"}], "-", 
       RowBox[{
        SuperscriptBox["a", "4"], " ", 
        SuperscriptBox["c", "2"], " ", 
        SuperscriptBox["d", "2"], " ", "E0", " ", "S0", " ", "S1", " ", "S3", 
        " ", "S4"}], "-", 
       RowBox[{
        SuperscriptBox["a", "2"], " ", 
        SuperscriptBox["b", "2"], " ", 
        SuperscriptBox["c", "2"], " ", 
        SuperscriptBox["d", "2"], " ", "E0", " ", "S0", " ", "S1", " ", "S3", 
        " ", "S4"}], "-", 
       RowBox[{
        SuperscriptBox["a", "4"], " ", 
        SuperscriptBox["b", "2"], " ", 
        SuperscriptBox["c", "2"], " ", "E0", " ", 
        SuperscriptBox["S1", "2"], " ", "S3", " ", "S4"}], "+", 
       RowBox[{
        SuperscriptBox["a", "2"], " ", 
        SuperscriptBox["b", "4"], " ", 
        SuperscriptBox["c", "2"], " ", "E0", " ", 
        SuperscriptBox["S1", "2"], " ", "S3", " ", "S4"}], "+", 
       RowBox[{
        SuperscriptBox["a", "4"], " ", 
        SuperscriptBox["c", "4"], " ", "E0", " ", 
        SuperscriptBox["S1", "2"], " ", "S3", " ", "S4"}], "-", 
       RowBox[{
        SuperscriptBox["a", "2"], " ", 
        SuperscriptBox["b", "2"], " ", 
        SuperscriptBox["c", "4"], " ", "E0", " ", 
        SuperscriptBox["S1", "2"], " ", "S3", " ", "S4"}], "-", 
       RowBox[{
        SuperscriptBox["a", "4"], " ", 
        SuperscriptBox["b", "2"], " ", 
        SuperscriptBox["d", "2"], " ", "E0", " ", 
        SuperscriptBox["S1", "2"], " ", "S3", " ", "S4"}], "+", 
       RowBox[{
        SuperscriptBox["a", "2"], " ", 
        SuperscriptBox["b", "4"], " ", 
        SuperscriptBox["d", "2"], " ", "E0", " ", 
        SuperscriptBox["S1", "2"], " ", "S3", " ", "S4"}], "+", 
       RowBox[{
        SuperscriptBox["a", "4"], " ", 
        SuperscriptBox["c", "2"], " ", 
        SuperscriptBox["d", "2"], " ", "E0", " ", 
        SuperscriptBox["S1", "2"], " ", "S3", " ", "S4"}], "-", 
       RowBox[{
        SuperscriptBox["a", "2"], " ", 
        SuperscriptBox["b", "2"], " ", 
        SuperscriptBox["c", "2"], " ", 
        SuperscriptBox["d", "2"], " ", "E0", " ", 
        SuperscriptBox["S1", "2"], " ", "S3", " ", "S4"}], "+", 
       RowBox[{
        SuperscriptBox["a", "4"], " ", 
        SuperscriptBox["b", "2"], " ", 
        SuperscriptBox["c", "2"], " ", "E0", " ", "S0", " ", "S2", " ", "S3", 
        " ", "S4"}], "-", 
       RowBox[{
        SuperscriptBox["a", "2"], " ", 
        SuperscriptBox["b", "4"], " ", 
        SuperscriptBox["c", "2"], " ", "E0", " ", "S0", " ", "S2", " ", "S3", 
        " ", "S4"}], "+", 
       RowBox[{
        SuperscriptBox["a", "4"], " ", 
        SuperscriptBox["c", "4"], " ", "E0", " ", "S0", " ", "S2", " ", "S3", 
        " ", "S4"}], "-", 
       RowBox[{
        SuperscriptBox["a", "2"], " ", 
        SuperscriptBox["b", "2"], " ", 
        SuperscriptBox["c", "4"], " ", "E0", " ", "S0", " ", "S2", " ", "S3", 
        " ", "S4"}], "+", 
       RowBox[{
        SuperscriptBox["a", "4"], " ", 
        SuperscriptBox["b", "2"], " ", 
        SuperscriptBox["d", "2"], " ", "E0", " ", "S0", " ", "S2", " ", "S3", 
        " ", "S4"}], "-", 
       RowBox[{
        SuperscriptBox["a", "2"], " ", 
        SuperscriptBox["b", "4"], " ", 
        SuperscriptBox["d", "2"], " ", "E0", " ", "S0", " ", "S2", " ", "S3", 
        " ", "S4"}], "+", 
       RowBox[{
        SuperscriptBox["a", "4"], " ", 
        SuperscriptBox["c", "2"], " ", 
        SuperscriptBox["d", "2"], " ", "E0", " ", "S0", " ", "S2", " ", "S3", 
        " ", "S4"}], "-", 
       RowBox[{
        SuperscriptBox["a", "2"], " ", 
        SuperscriptBox["b", "2"], " ", 
        SuperscriptBox["c", "2"], " ", 
        SuperscriptBox["d", "2"], " ", "E0", " ", "S0", " ", "S2", " ", "S3", 
        " ", "S4"}], "-", 
       RowBox[{
        SuperscriptBox["a", "4"], " ", 
        SuperscriptBox["b", "2"], " ", 
        SuperscriptBox["c", "2"], " ", "E0", " ", "S1", " ", "S2", " ", "S3", 
        " ", "S4"}], "-", 
       RowBox[{
        SuperscriptBox["a", "2"], " ", 
        SuperscriptBox["b", "4"], " ", 
        SuperscriptBox["c", "2"], " ", "E0", " ", "S1", " ", "S2", " ", "S3", 
        " ", "S4"}], "-", 
       RowBox[{
        SuperscriptBox["a", "4"], " ", 
        SuperscriptBox["c", "4"], " ", "E0", " ", "S1", " ", "S2", " ", "S3", 
        " ", "S4"}], "-", 
       RowBox[{
        SuperscriptBox["a", "2"], " ", 
        SuperscriptBox["b", "2"], " ", 
        SuperscriptBox["c", "4"], " ", "E0", " ", "S1", " ", "S2", " ", "S3", 
        " ", "S4"}], "-", 
       RowBox[{
        SuperscriptBox["a", "4"], " ", 
        SuperscriptBox["b", "2"], " ", 
        SuperscriptBox["d", "2"], " ", "E0", " ", "S1", " ", "S2", " ", "S3", 
        " ", "S4"}], "-", 
       RowBox[{
        SuperscriptBox["a", "2"], " ", 
        SuperscriptBox["b", "4"], " ", 
        SuperscriptBox["d", "2"], " ", "E0", " ", "S1", " ", "S2", " ", "S3", 
        " ", "S4"}], "-", 
       RowBox[{
        SuperscriptBox["a", "4"], " ", 
        SuperscriptBox["c", "2"], " ", 
        SuperscriptBox["d", "2"], " ", "E0", " ", "S1", " ", "S2", " ", "S3", 
        " ", "S4"}], "-", 
       RowBox[{
        SuperscriptBox["a", "2"], " ", 
        SuperscriptBox["b", "2"], " ", 
        SuperscriptBox["c", "2"], " ", 
        SuperscriptBox["d", "2"], " ", "E0", " ", "S1", " ", "S2", " ", "S3", 
        " ", "S4"}]}], ")"}], "/", 
     RowBox[{"(", 
      RowBox[{
       RowBox[{
        SuperscriptBox["a", "2"], " ", 
        SuperscriptBox["b", "2"], " ", 
        SuperscriptBox["c", "2"], " ", "S0", " ", "S1", " ", "S2", " ", 
        "S3"}], "+", 
       RowBox[{
        SuperscriptBox["b", "4"], " ", 
        SuperscriptBox["c", "2"], " ", "S0", " ", "S1", " ", "S2", " ", 
        "S3"}], "+", 
       RowBox[{
        SuperscriptBox["a", "2"], " ", 
        SuperscriptBox["c", "4"], " ", "S0", " ", "S1", " ", "S2", " ", 
        "S3"}], "+", 
       RowBox[{
        SuperscriptBox["b", "2"], " ", 
        SuperscriptBox["c", "4"], " ", "S0", " ", "S1", " ", "S2", " ", 
        "S3"}], "+", 
       RowBox[{
        SuperscriptBox["a", "2"], " ", 
        SuperscriptBox["b", "2"], " ", 
        SuperscriptBox["d", "2"], " ", "S0", " ", "S1", " ", "S2", " ", 
        "S3"}], "+", 
       RowBox[{
        SuperscriptBox["b", "4"], " ", 
        SuperscriptBox["d", "2"], " ", "S0", " ", "S1", " ", "S2", " ", 
        "S3"}], "+", 
       RowBox[{
        SuperscriptBox["a", "2"], " ", 
        SuperscriptBox["c", "2"], " ", 
        SuperscriptBox["d", "2"], " ", "S0", " ", "S1", " ", "S2", " ", 
        "S3"}], "+", 
       RowBox[{
        SuperscriptBox["b", "2"], " ", 
        SuperscriptBox["c", "2"], " ", 
        SuperscriptBox["d", "2"], " ", "S0", " ", "S1", " ", "S2", " ", 
        "S3"}], "+", 
       RowBox[{
        SuperscriptBox["a", "2"], " ", 
        SuperscriptBox["b", "2"], " ", 
        SuperscriptBox["c", "2"], " ", 
        SuperscriptBox["S1", "2"], " ", "S2", " ", "S3"}], "-", 
       RowBox[{
        SuperscriptBox["b", "4"], " ", 
        SuperscriptBox["c", "2"], " ", 
        SuperscriptBox["S1", "2"], " ", "S2", " ", "S3"}], "+", 
       RowBox[{
        SuperscriptBox["a", "2"], " ", 
        SuperscriptBox["c", "4"], " ", 
        SuperscriptBox["S1", "2"], " ", "S2", " ", "S3"}], "-", 
       RowBox[{
        SuperscriptBox["b", "2"], " ", 
        SuperscriptBox["c", "4"], " ", 
        SuperscriptBox["S1", "2"], " ", "S2", " ", "S3"}], "+", 
       RowBox[{
        SuperscriptBox["a", "2"], " ", 
        SuperscriptBox["b", "2"], " ", 
        SuperscriptBox["d", "2"], " ", 
        SuperscriptBox["S1", "2"], " ", "S2", " ", "S3"}], "-", 
       RowBox[{
        SuperscriptBox["b", "4"], " ", 
        SuperscriptBox["d", "2"], " ", 
        SuperscriptBox["S1", "2"], " ", "S2", " ", "S3"}], "+", 
       RowBox[{
        SuperscriptBox["a", "2"], " ", 
        SuperscriptBox["c", "2"], " ", 
        SuperscriptBox["d", "2"], " ", 
        SuperscriptBox["S1", "2"], " ", "S2", " ", "S3"}], "-", 
       RowBox[{
        SuperscriptBox["b", "2"], " ", 
        SuperscriptBox["c", "2"], " ", 
        SuperscriptBox["d", "2"], " ", 
        SuperscriptBox["S1", "2"], " ", "S2", " ", "S3"}], "+", 
       RowBox[{
        SuperscriptBox["a", "2"], " ", 
        SuperscriptBox["b", "2"], " ", 
        SuperscriptBox["c", "2"], " ", "S0", " ", 
        SuperscriptBox["S2", "2"], " ", "S3"}], "-", 
       RowBox[{
        SuperscriptBox["b", "4"], " ", 
        SuperscriptBox["c", "2"], " ", "S0", " ", 
        SuperscriptBox["S2", "2"], " ", "S3"}], "-", 
       RowBox[{
        SuperscriptBox["a", "2"], " ", 
        SuperscriptBox["c", "4"], " ", "S0", " ", 
        SuperscriptBox["S2", "2"], " ", "S3"}], "+", 
       RowBox[{
        SuperscriptBox["b", "2"], " ", 
        SuperscriptBox["c", "4"], " ", "S0", " ", 
        SuperscriptBox["S2", "2"], " ", "S3"}], "+", 
       RowBox[{
        SuperscriptBox["a", "2"], " ", 
        SuperscriptBox["b", "2"], " ", 
        SuperscriptBox["d", "2"], " ", "S0", " ", 
        SuperscriptBox["S2", "2"], " ", "S3"}], "-", 
       RowBox[{
        SuperscriptBox["b", "4"], " ", 
        SuperscriptBox["d", "2"], " ", "S0", " ", 
        SuperscriptBox["S2", "2"], " ", "S3"}], "-", 
       RowBox[{
        SuperscriptBox["a", "2"], " ", 
        SuperscriptBox["c", "2"], " ", 
        SuperscriptBox["d", "2"], " ", "S0", " ", 
        SuperscriptBox["S2", "2"], " ", "S3"}], "+", 
       RowBox[{
        SuperscriptBox["b", "2"], " ", 
        SuperscriptBox["c", "2"], " ", 
        SuperscriptBox["d", "2"], " ", "S0", " ", 
        SuperscriptBox["S2", "2"], " ", "S3"}], "+", 
       RowBox[{
        SuperscriptBox["a", "2"], " ", 
        SuperscriptBox["b", "2"], " ", 
        SuperscriptBox["c", "2"], " ", "S1", " ", 
        SuperscriptBox["S2", "2"], " ", "S3"}], "+", 
       RowBox[{
        SuperscriptBox["b", "4"], " ", 
        SuperscriptBox["c", "2"], " ", "S1", " ", 
        SuperscriptBox["S2", "2"], " ", "S3"}], "-", 
       RowBox[{
        SuperscriptBox["a", "2"], " ", 
        SuperscriptBox["c", "4"], " ", "S1", " ", 
        SuperscriptBox["S2", "2"], " ", "S3"}], "-", 
       RowBox[{
        SuperscriptBox["b", "2"], " ", 
        SuperscriptBox["c", "4"], " ", "S1", " ", 
        SuperscriptBox["S2", "2"], " ", "S3"}], "+", 
       RowBox[{
        SuperscriptBox["a", "2"], " ", 
        SuperscriptBox["b", "2"], " ", 
        SuperscriptBox["d", "2"], " ", "S1", " ", 
        SuperscriptBox["S2", "2"], " ", "S3"}], "+", 
       RowBox[{
        SuperscriptBox["b", "4"], " ", 
        SuperscriptBox["d", "2"], " ", "S1", " ", 
        SuperscriptBox["S2", "2"], " ", "S3"}], "-", 
       RowBox[{
        SuperscriptBox["a", "2"], " ", 
        SuperscriptBox["c", "2"], " ", 
        SuperscriptBox["d", "2"], " ", "S1", " ", 
        SuperscriptBox["S2", "2"], " ", "S3"}], "-", 
       RowBox[{
        SuperscriptBox["b", "2"], " ", 
        SuperscriptBox["c", "2"], " ", 
        SuperscriptBox["d", "2"], " ", "S1", " ", 
        SuperscriptBox["S2", "2"], " ", "S3"}], "+", 
       RowBox[{
        SuperscriptBox["a", "2"], " ", 
        SuperscriptBox["b", "2"], " ", 
        SuperscriptBox["c", "2"], " ", "S0", " ", "S1", " ", 
        SuperscriptBox["S3", "2"]}], "+", 
       RowBox[{
        SuperscriptBox["b", "4"], " ", 
        SuperscriptBox["c", "2"], " ", "S0", " ", "S1", " ", 
        SuperscriptBox["S3", "2"]}], "-", 
       RowBox[{
        SuperscriptBox["a", "2"], " ", 
        SuperscriptBox["c", "4"], " ", "S0", " ", "S1", " ", 
        SuperscriptBox["S3", "2"]}], "-", 
       RowBox[{
        SuperscriptBox["b", "2"], " ", 
        SuperscriptBox["c", "4"], " ", "S0", " ", "S1", " ", 
        SuperscriptBox["S3", "2"]}], "-", 
       RowBox[{
        SuperscriptBox["a", "2"], " ", 
        SuperscriptBox["b", "2"], " ", 
        SuperscriptBox["d", "2"], " ", "S0", " ", "S1", " ", 
        SuperscriptBox["S3", "2"]}], "-", 
       RowBox[{
        SuperscriptBox["b", "4"], " ", 
        SuperscriptBox["d", "2"], " ", "S0", " ", "S1", " ", 
        SuperscriptBox["S3", "2"]}], "+", 
       RowBox[{
        SuperscriptBox["a", "2"], " ", 
        SuperscriptBox["c", "2"], " ", 
        SuperscriptBox["d", "2"], " ", "S0", " ", "S1", " ", 
        SuperscriptBox["S3", "2"]}], "+", 
       RowBox[{
        SuperscriptBox["b", "2"], " ", 
        SuperscriptBox["c", "2"], " ", 
        SuperscriptBox["d", "2"], " ", "S0", " ", "S1", " ", 
        SuperscriptBox["S3", "2"]}], "+", 
       RowBox[{
        SuperscriptBox["a", "2"], " ", 
        SuperscriptBox["b", "2"], " ", 
        SuperscriptBox["c", "2"], " ", 
        SuperscriptBox["S1", "2"], " ", 
        SuperscriptBox["S3", "2"]}], "-", 
       RowBox[{
        SuperscriptBox["b", "4"], " ", 
        SuperscriptBox["c", "2"], " ", 
        SuperscriptBox["S1", "2"], " ", 
        SuperscriptBox["S3", "2"]}], "-", 
       RowBox[{
        SuperscriptBox["a", "2"], " ", 
        SuperscriptBox["c", "4"], " ", 
        SuperscriptBox["S1", "2"], " ", 
        SuperscriptBox["S3", "2"]}], "+", 
       RowBox[{
        SuperscriptBox["b", "2"], " ", 
        SuperscriptBox["c", "4"], " ", 
        SuperscriptBox["S1", "2"], " ", 
        SuperscriptBox["S3", "2"]}], "-", 
       RowBox[{
        SuperscriptBox["a", "2"], " ", 
        SuperscriptBox["b", "2"], " ", 
        SuperscriptBox["d", "2"], " ", 
        SuperscriptBox["S1", "2"], " ", 
        SuperscriptBox["S3", "2"]}], "+", 
       RowBox[{
        SuperscriptBox["b", "4"], " ", 
        SuperscriptBox["d", "2"], " ", 
        SuperscriptBox["S1", "2"], " ", 
        SuperscriptBox["S3", "2"]}], "+", 
       RowBox[{
        SuperscriptBox["a", "2"], " ", 
        SuperscriptBox["c", "2"], " ", 
        SuperscriptBox["d", "2"], " ", 
        SuperscriptBox["S1", "2"], " ", 
        SuperscriptBox["S3", "2"]}], "-", 
       RowBox[{
        SuperscriptBox["b", "2"], " ", 
        SuperscriptBox["c", "2"], " ", 
        SuperscriptBox["d", "2"], " ", 
        SuperscriptBox["S1", "2"], " ", 
        SuperscriptBox["S3", "2"]}], "+", 
       RowBox[{
        SuperscriptBox["a", "2"], " ", 
        SuperscriptBox["b", "2"], " ", 
        SuperscriptBox["c", "2"], " ", "S0", " ", "S2", " ", 
        SuperscriptBox["S3", "2"]}], "-", 
       RowBox[{
        SuperscriptBox["b", "4"], " ", 
        SuperscriptBox["c", "2"], " ", "S0", " ", "S2", " ", 
        SuperscriptBox["S3", "2"]}], "+", 
       RowBox[{
        SuperscriptBox["a", "2"], " ", 
        SuperscriptBox["c", "4"], " ", "S0", " ", "S2", " ", 
        SuperscriptBox["S3", "2"]}], "-", 
       RowBox[{
        SuperscriptBox["b", "2"], " ", 
        SuperscriptBox["c", "4"], " ", "S0", " ", "S2", " ", 
        SuperscriptBox["S3", "2"]}], "-", 
       RowBox[{
        SuperscriptBox["a", "2"], " ", 
        SuperscriptBox["b", "2"], " ", 
        SuperscriptBox["d", "2"], " ", "S0", " ", "S2", " ", 
        SuperscriptBox["S3", "2"]}], "+", 
       RowBox[{
        SuperscriptBox["b", "4"], " ", 
        SuperscriptBox["d", "2"], " ", "S0", " ", "S2", " ", 
        SuperscriptBox["S3", "2"]}], "-", 
       RowBox[{
        SuperscriptBox["a", "2"], " ", 
        SuperscriptBox["c", "2"], " ", 
        SuperscriptBox["d", "2"], " ", "S0", " ", "S2", " ", 
        SuperscriptBox["S3", "2"]}], "+", 
       RowBox[{
        SuperscriptBox["b", "2"], " ", 
        SuperscriptBox["c", "2"], " ", 
        SuperscriptBox["d", "2"], " ", "S0", " ", "S2", " ", 
        SuperscriptBox["S3", "2"]}], "+", 
       RowBox[{
        SuperscriptBox["a", "2"], " ", 
        SuperscriptBox["b", "2"], " ", 
        SuperscriptBox["c", "2"], " ", "S1", " ", "S2", " ", 
        SuperscriptBox["S3", "2"]}], "+", 
       RowBox[{
        SuperscriptBox["b", "4"], " ", 
        SuperscriptBox["c", "2"], " ", "S1", " ", "S2", " ", 
        SuperscriptBox["S3", "2"]}], "+", 
       RowBox[{
        SuperscriptBox["a", "2"], " ", 
        SuperscriptBox["c", "4"], " ", "S1", " ", "S2", " ", 
        SuperscriptBox["S3", "2"]}], "+", 
       RowBox[{
        SuperscriptBox["b", "2"], " ", 
        SuperscriptBox["c", "4"], " ", "S1", " ", "S2", " ", 
        SuperscriptBox["S3", "2"]}], "-", 
       RowBox[{
        SuperscriptBox["a", "2"], " ", 
        SuperscriptBox["b", "2"], " ", 
        SuperscriptBox["d", "2"], " ", "S1", " ", "S2", " ", 
        SuperscriptBox["S3", "2"]}], "-", 
       RowBox[{
        SuperscriptBox["b", "4"], " ", 
        SuperscriptBox["d", "2"], " ", "S1", " ", "S2", " ", 
        SuperscriptBox["S3", "2"]}], "-", 
       RowBox[{
        SuperscriptBox["a", "2"], " ", 
        SuperscriptBox["c", "2"], " ", 
        SuperscriptBox["d", "2"], " ", "S1", " ", "S2", " ", 
        SuperscriptBox["S3", "2"]}], "-", 
       RowBox[{
        SuperscriptBox["b", "2"], " ", 
        SuperscriptBox["c", "2"], " ", 
        SuperscriptBox["d", "2"], " ", "S1", " ", "S2", " ", 
        SuperscriptBox["S3", "2"]}], "+", 
       RowBox[{
        SuperscriptBox["a", "2"], " ", 
        SuperscriptBox["b", "2"], " ", 
        SuperscriptBox["c", "2"], " ", "S0", " ", "S1", " ", "S2", " ", 
        "S4"}], "+", 
       RowBox[{
        SuperscriptBox["b", "4"], " ", 
        SuperscriptBox["c", "2"], " ", "S0", " ", "S1", " ", "S2", " ", 
        "S4"}], "+", 
       RowBox[{
        SuperscriptBox["a", "2"], " ", 
        SuperscriptBox["c", "4"], " ", "S0", " ", "S1", " ", "S2", " ", 
        "S4"}], "+", 
       RowBox[{
        SuperscriptBox["b", "2"], " ", 
        SuperscriptBox["c", "4"], " ", "S0", " ", "S1", " ", "S2", " ", 
        "S4"}], "-", 
       RowBox[{
        SuperscriptBox["a", "2"], " ", 
        SuperscriptBox["b", "2"], " ", 
        SuperscriptBox["d", "2"], " ", "S0", " ", "S1", " ", "S2", " ", 
        "S4"}], "-", 
       RowBox[{
        SuperscriptBox["b", "4"], " ", 
        SuperscriptBox["d", "2"], " ", "S0", " ", "S1", " ", "S2", " ", 
        "S4"}], "-", 
       RowBox[{
        SuperscriptBox["a", "2"], " ", 
        SuperscriptBox["c", "2"], " ", 
        SuperscriptBox["d", "2"], " ", "S0", " ", "S1", " ", "S2", " ", 
        "S4"}], "-", 
       RowBox[{
        SuperscriptBox["b", "2"], " ", 
        SuperscriptBox["c", "2"], " ", 
        SuperscriptBox["d", "2"], " ", "S0", " ", "S1", " ", "S2", " ", 
        "S4"}], "+", 
       RowBox[{
        SuperscriptBox["a", "2"], " ", 
        SuperscriptBox["b", "2"], " ", 
        SuperscriptBox["c", "2"], " ", 
        SuperscriptBox["S1", "2"], " ", "S2", " ", "S4"}], "-", 
       RowBox[{
        SuperscriptBox["b", "4"], " ", 
        SuperscriptBox["c", "2"], " ", 
        SuperscriptBox["S1", "2"], " ", "S2", " ", "S4"}], "+", 
       RowBox[{
        SuperscriptBox["a", "2"], " ", 
        SuperscriptBox["c", "4"], " ", 
        SuperscriptBox["S1", "2"], " ", "S2", " ", "S4"}], "-", 
       RowBox[{
        SuperscriptBox["b", "2"], " ", 
        SuperscriptBox["c", "4"], " ", 
        SuperscriptBox["S1", "2"], " ", "S2", " ", "S4"}], "-", 
       RowBox[{
        SuperscriptBox["a", "2"], " ", 
        SuperscriptBox["b", "2"], " ", 
        SuperscriptBox["d", "2"], " ", 
        SuperscriptBox["S1", "2"], " ", "S2", " ", "S4"}], "+", 
       RowBox[{
        SuperscriptBox["b", "4"], " ", 
        SuperscriptBox["d", "2"], " ", 
        SuperscriptBox["S1", "2"], " ", "S2", " ", "S4"}], "-", 
       RowBox[{
        SuperscriptBox["a", "2"], " ", 
        SuperscriptBox["c", "2"], " ", 
        SuperscriptBox["d", "2"], " ", 
        SuperscriptBox["S1", "2"], " ", "S2", " ", "S4"}], "+", 
       RowBox[{
        SuperscriptBox["b", "2"], " ", 
        SuperscriptBox["c", "2"], " ", 
        SuperscriptBox["d", "2"], " ", 
        SuperscriptBox["S1", "2"], " ", "S2", " ", "S4"}], "+", 
       RowBox[{
        SuperscriptBox["a", "2"], " ", 
        SuperscriptBox["b", "2"], " ", 
        SuperscriptBox["c", "2"], " ", "S0", " ", 
        SuperscriptBox["S2", "2"], " ", "S4"}], "-", 
       RowBox[{
        SuperscriptBox["b", "4"], " ", 
        SuperscriptBox["c", "2"], " ", "S0", " ", 
        SuperscriptBox["S2", "2"], " ", "S4"}], "-", 
       RowBox[{
        SuperscriptBox["a", "2"], " ", 
        SuperscriptBox["c", "4"], " ", "S0", " ", 
        SuperscriptBox["S2", "2"], " ", "S4"}], "+", 
       RowBox[{
        SuperscriptBox["b", "2"], " ", 
        SuperscriptBox["c", "4"], " ", "S0", " ", 
        SuperscriptBox["S2", "2"], " ", "S4"}], "-", 
       RowBox[{
        SuperscriptBox["a", "2"], " ", 
        SuperscriptBox["b", "2"], " ", 
        SuperscriptBox["d", "2"], " ", "S0", " ", 
        SuperscriptBox["S2", "2"], " ", "S4"}], "+", 
       RowBox[{
        SuperscriptBox["b", "4"], " ", 
        SuperscriptBox["d", "2"], " ", "S0", " ", 
        SuperscriptBox["S2", "2"], " ", "S4"}], "+", 
       RowBox[{
        SuperscriptBox["a", "2"], " ", 
        SuperscriptBox["c", "2"], " ", 
        SuperscriptBox["d", "2"], " ", "S0", " ", 
        SuperscriptBox["S2", "2"], " ", "S4"}], "-", 
       RowBox[{
        SuperscriptBox["b", "2"], " ", 
        SuperscriptBox["c", "2"], " ", 
        SuperscriptBox["d", "2"], " ", "S0", " ", 
        SuperscriptBox["S2", "2"], " ", "S4"}], "+", 
       RowBox[{
        SuperscriptBox["a", "2"], " ", 
        SuperscriptBox["b", "2"], " ", 
        SuperscriptBox["c", "2"], " ", "S1", " ", 
        SuperscriptBox["S2", "2"], " ", "S4"}], "+", 
       RowBox[{
        SuperscriptBox["b", "4"], " ", 
        SuperscriptBox["c", "2"], " ", "S1", " ", 
        SuperscriptBox["S2", "2"], " ", "S4"}], "-", 
       RowBox[{
        SuperscriptBox["a", "2"], " ", 
        SuperscriptBox["c", "4"], " ", "S1", " ", 
        SuperscriptBox["S2", "2"], " ", "S4"}], "-", 
       RowBox[{
        SuperscriptBox["b", "2"], " ", 
        SuperscriptBox["c", "4"], " ", "S1", " ", 
        SuperscriptBox["S2", "2"], " ", "S4"}], "-", 
       RowBox[{
        SuperscriptBox["a", "2"], " ", 
        SuperscriptBox["b", "2"], " ", 
        SuperscriptBox["d", "2"], " ", "S1", " ", 
        SuperscriptBox["S2", "2"], " ", "S4"}], "-", 
       RowBox[{
        SuperscriptBox["b", "4"], " ", 
        SuperscriptBox["d", "2"], " ", "S1", " ", 
        SuperscriptBox["S2", "2"], " ", "S4"}], "+", 
       RowBox[{
        SuperscriptBox["a", "2"], " ", 
        SuperscriptBox["c", "2"], " ", 
        SuperscriptBox["d", "2"], " ", "S1", " ", 
        SuperscriptBox["S2", "2"], " ", "S4"}], "+", 
       RowBox[{
        SuperscriptBox["b", "2"], " ", 
        SuperscriptBox["c", "2"], " ", 
        SuperscriptBox["d", "2"], " ", "S1", " ", 
        SuperscriptBox["S2", "2"], " ", "S4"}], "+", 
       RowBox[{
        SuperscriptBox["a", "2"], " ", 
        SuperscriptBox["b", "2"], " ", 
        SuperscriptBox["c", "2"], " ", "S0", " ", "S1", " ", "S3", " ", 
        "S4"}], "+", 
       RowBox[{
        SuperscriptBox["b", "4"], " ", 
        SuperscriptBox["c", "2"], " ", "S0", " ", "S1", " ", "S3", " ", 
        "S4"}], "-", 
       RowBox[{
        SuperscriptBox["a", "2"], " ", 
        SuperscriptBox["c", "4"], " ", "S0", " ", "S1", " ", "S3", " ", 
        "S4"}], "-", 
       RowBox[{
        SuperscriptBox["b", "2"], " ", 
        SuperscriptBox["c", "4"], " ", "S0", " ", "S1", " ", "S3", " ", 
        "S4"}], "+", 
       RowBox[{
        SuperscriptBox["a", "2"], " ", 
        SuperscriptBox["b", "2"], " ", 
        SuperscriptBox["d", "2"], " ", "S0", " ", "S1", " ", "S3", " ", 
        "S4"}], "+", 
       RowBox[{
        SuperscriptBox["b", "4"], " ", 
        SuperscriptBox["d", "2"], " ", "S0", " ", "S1", " ", "S3", " ", 
        "S4"}], "-", 
       RowBox[{
        SuperscriptBox["a", "2"], " ", 
        SuperscriptBox["c", "2"], " ", 
        SuperscriptBox["d", "2"], " ", "S0", " ", "S1", " ", "S3", " ", 
        "S4"}], "-", 
       RowBox[{
        SuperscriptBox["b", "2"], " ", 
        SuperscriptBox["c", "2"], " ", 
        SuperscriptBox["d", "2"], " ", "S0", " ", "S1", " ", "S3", " ", 
        "S4"}], "+", 
       RowBox[{
        SuperscriptBox["a", "2"], " ", 
        SuperscriptBox["b", "2"], " ", 
        SuperscriptBox["c", "2"], " ", 
        SuperscriptBox["S1", "2"], " ", "S3", " ", "S4"}], "-", 
       RowBox[{
        SuperscriptBox["b", "4"], " ", 
        SuperscriptBox["c", "2"], " ", 
        SuperscriptBox["S1", "2"], " ", "S3", " ", "S4"}], "-", 
       RowBox[{
        SuperscriptBox["a", "2"], " ", 
        SuperscriptBox["c", "4"], " ", 
        SuperscriptBox["S1", "2"], " ", "S3", " ", "S4"}], "+", 
       RowBox[{
        SuperscriptBox["b", "2"], " ", 
        SuperscriptBox["c", "4"], " ", 
        SuperscriptBox["S1", "2"], " ", "S3", " ", "S4"}], "+", 
       RowBox[{
        SuperscriptBox["a", "2"], " ", 
        SuperscriptBox["b", "2"], " ", 
        SuperscriptBox["d", "2"], " ", 
        SuperscriptBox["S1", "2"], " ", "S3", " ", "S4"}], "-", 
       RowBox[{
        SuperscriptBox["b", "4"], " ", 
        SuperscriptBox["d", "2"], " ", 
        SuperscriptBox["S1", "2"], " ", "S3", " ", "S4"}], "-", 
       RowBox[{
        SuperscriptBox["a", "2"], " ", 
        SuperscriptBox["c", "2"], " ", 
        SuperscriptBox["d", "2"], " ", 
        SuperscriptBox["S1", "2"], " ", "S3", " ", "S4"}], "+", 
       RowBox[{
        SuperscriptBox["b", "2"], " ", 
        SuperscriptBox["c", "2"], " ", 
        SuperscriptBox["d", "2"], " ", 
        SuperscriptBox["S1", "2"], " ", "S3", " ", "S4"}], "+", 
       RowBox[{
        SuperscriptBox["a", "2"], " ", 
        SuperscriptBox["b", "2"], " ", 
        SuperscriptBox["c", "2"], " ", "S0", " ", "S2", " ", "S3", " ", 
        "S4"}], "-", 
       RowBox[{
        SuperscriptBox["b", "4"], " ", 
        SuperscriptBox["c", "2"], " ", "S0", " ", "S2", " ", "S3", " ", 
        "S4"}], "+", 
       RowBox[{
        SuperscriptBox["a", "2"], " ", 
        SuperscriptBox["c", "4"], " ", "S0", " ", "S2", " ", "S3", " ", 
        "S4"}], "-", 
       RowBox[{
        SuperscriptBox["b", "2"], " ", 
        SuperscriptBox["c", "4"], " ", "S0", " ", "S2", " ", "S3", " ", 
        "S4"}], "+", 
       RowBox[{
        SuperscriptBox["a", "2"], " ", 
        SuperscriptBox["b", "2"], " ", 
        SuperscriptBox["d", "2"], " ", "S0", " ", "S2", " ", "S3", " ", 
        "S4"}], "-", 
       RowBox[{
        SuperscriptBox["b", "4"], " ", 
        SuperscriptBox["d", "2"], " ", "S0", " ", "S2", " ", "S3", " ", 
        "S4"}], "+", 
       RowBox[{
        SuperscriptBox["a", "2"], " ", 
        SuperscriptBox["c", "2"], " ", 
        SuperscriptBox["d", "2"], " ", "S0", " ", "S2", " ", "S3", " ", 
        "S4"}], "-", 
       RowBox[{
        SuperscriptBox["b", "2"], " ", 
        SuperscriptBox["c", "2"], " ", 
        SuperscriptBox["d", "2"], " ", "S0", " ", "S2", " ", "S3", " ", 
        "S4"}], "+", 
       RowBox[{
        SuperscriptBox["a", "2"], " ", 
        SuperscriptBox["b", "2"], " ", 
        SuperscriptBox["c", "2"], " ", "S1", " ", "S2", " ", "S3", " ", 
        "S4"}], "+", 
       RowBox[{
        SuperscriptBox["b", "4"], " ", 
        SuperscriptBox["c", "2"], " ", "S1", " ", "S2", " ", "S3", " ", 
        "S4"}], "+", 
       RowBox[{
        SuperscriptBox["a", "2"], " ", 
        SuperscriptBox["c", "4"], " ", "S1", " ", "S2", " ", "S3", " ", 
        "S4"}], "+", 
       RowBox[{
        SuperscriptBox["b", "2"], " ", 
        SuperscriptBox["c", "4"], " ", "S1", " ", "S2", " ", "S3", " ", 
        "S4"}], "+", 
       RowBox[{
        SuperscriptBox["a", "2"], " ", 
        SuperscriptBox["b", "2"], " ", 
        SuperscriptBox["d", "2"], " ", "S1", " ", "S2", " ", "S3", " ", 
        "S4"}], "+", 
       RowBox[{
        SuperscriptBox["b", "4"], " ", 
        SuperscriptBox["d", "2"], " ", "S1", " ", "S2", " ", "S3", " ", 
        "S4"}], "+", 
       RowBox[{
        SuperscriptBox["a", "2"], " ", 
        SuperscriptBox["c", "2"], " ", 
        SuperscriptBox["d", "2"], " ", "S1", " ", "S2", " ", "S3", " ", 
        "S4"}], "+", 
       RowBox[{
        SuperscriptBox["b", "2"], " ", 
        SuperscriptBox["c", "2"], " ", 
        SuperscriptBox["d", "2"], " ", "S1", " ", "S2", " ", "S3", " ", 
        "S4"}]}], ")"}]}], ")"}]}]}]], "Input",
 CellChangeTimes->{{3.7170871791359897`*^9, 3.7170872100577583`*^9}}],

Cell[BoxData[
 RowBox[{"-", 
  RowBox[{"(", 
   RowBox[{
    RowBox[{"(", 
     RowBox[{
      RowBox[{
       SuperscriptBox["a", "4"], " ", 
       SuperscriptBox["b", "2"], " ", 
       SuperscriptBox["c", "2"], " ", "E0", " ", "S0", " ", "S1", " ", "S2", 
       " ", "S3"}], "+", 
      RowBox[{
       SuperscriptBox["a", "2"], " ", 
       SuperscriptBox["b", "4"], " ", 
       SuperscriptBox["c", "2"], " ", "E0", " ", "S0", " ", "S1", " ", "S2", 
       " ", "S3"}], "+", 
      RowBox[{
       SuperscriptBox["a", "4"], " ", 
       SuperscriptBox["c", "4"], " ", "E0", " ", "S0", " ", "S1", " ", "S2", 
       " ", "S3"}], "+", 
      RowBox[{
       SuperscriptBox["a", "2"], " ", 
       SuperscriptBox["b", "2"], " ", 
       SuperscriptBox["c", "4"], " ", "E0", " ", "S0", " ", "S1", " ", "S2", 
       " ", "S3"}], "+", 
      RowBox[{
       SuperscriptBox["a", "4"], " ", 
       SuperscriptBox["b", "2"], " ", 
       SuperscriptBox["d", "2"], " ", "E0", " ", "S0", " ", "S1", " ", "S2", 
       " ", "S3"}], "+", 
      RowBox[{
       SuperscriptBox["a", "2"], " ", 
       SuperscriptBox["b", "4"], " ", 
       SuperscriptBox["d", "2"], " ", "E0", " ", "S0", " ", "S1", " ", "S2", 
       " ", "S3"}], "+", 
      RowBox[{
       SuperscriptBox["a", "4"], " ", 
       SuperscriptBox["c", "2"], " ", 
       SuperscriptBox["d", "2"], " ", "E0", " ", "S0", " ", "S1", " ", "S2", 
       " ", "S3"}], "+", 
      RowBox[{
       SuperscriptBox["a", "2"], " ", 
       SuperscriptBox["b", "2"], " ", 
       SuperscriptBox["c", "2"], " ", 
       SuperscriptBox["d", "2"], " ", "E0", " ", "S0", " ", "S1", " ", "S2", 
       " ", "S3"}], "-", 
      RowBox[{
       SuperscriptBox["a", "4"], " ", 
       SuperscriptBox["b", "2"], " ", 
       SuperscriptBox["c", "2"], " ", "E0", " ", 
       SuperscriptBox["S1", "2"], " ", "S2", " ", "S3"}], "+", 
      RowBox[{
       SuperscriptBox["a", "2"], " ", 
       SuperscriptBox["b", "4"], " ", 
       SuperscriptBox["c", "2"], " ", "E0", " ", 
       SuperscriptBox["S1", "2"], " ", "S2", " ", "S3"}], "-", 
      RowBox[{
       SuperscriptBox["a", "4"], " ", 
       SuperscriptBox["c", "4"], " ", "E0", " ", 
       SuperscriptBox["S1", "2"], " ", "S2", " ", "S3"}], "+", 
      RowBox[{
       SuperscriptBox["a", "2"], " ", 
       SuperscriptBox["b", "2"], " ", 
       SuperscriptBox["c", "4"], " ", "E0", " ", 
       SuperscriptBox["S1", "2"], " ", "S2", " ", "S3"}], "-", 
      RowBox[{
       SuperscriptBox["a", "4"], " ", 
       SuperscriptBox["b", "2"], " ", 
       SuperscriptBox["d", "2"], " ", "E0", " ", 
       SuperscriptBox["S1", "2"], " ", "S2", " ", "S3"}], "+", 
      RowBox[{
       SuperscriptBox["a", "2"], " ", 
       SuperscriptBox["b", "4"], " ", 
       SuperscriptBox["d", "2"], " ", "E0", " ", 
       SuperscriptBox["S1", "2"], " ", "S2", " ", "S3"}], "-", 
      RowBox[{
       SuperscriptBox["a", "4"], " ", 
       SuperscriptBox["c", "2"], " ", 
       SuperscriptBox["d", "2"], " ", "E0", " ", 
       SuperscriptBox["S1", "2"], " ", "S2", " ", "S3"}], "+", 
      RowBox[{
       SuperscriptBox["a", "2"], " ", 
       SuperscriptBox["b", "2"], " ", 
       SuperscriptBox["c", "2"], " ", 
       SuperscriptBox["d", "2"], " ", "E0", " ", 
       SuperscriptBox["S1", "2"], " ", "S2", " ", "S3"}], "+", 
      RowBox[{
       SuperscriptBox["a", "4"], " ", 
       SuperscriptBox["b", "2"], " ", 
       SuperscriptBox["c", "2"], " ", "E0", " ", "S0", " ", 
       SuperscriptBox["S2", "2"], " ", "S3"}], "-", 
      RowBox[{
       SuperscriptBox["a", "2"], " ", 
       SuperscriptBox["b", "4"], " ", 
       SuperscriptBox["c", "2"], " ", "E0", " ", "S0", " ", 
       SuperscriptBox["S2", "2"], " ", "S3"}], "-", 
      RowBox[{
       SuperscriptBox["a", "4"], " ", 
       SuperscriptBox["c", "4"], " ", "E0", " ", "S0", " ", 
       SuperscriptBox["S2", "2"], " ", "S3"}], "+", 
      RowBox[{
       SuperscriptBox["a", "2"], " ", 
       SuperscriptBox["b", "2"], " ", 
       SuperscriptBox["c", "4"], " ", "E0", " ", "S0", " ", 
       SuperscriptBox["S2", "2"], " ", "S3"}], "+", 
      RowBox[{
       SuperscriptBox["a", "4"], " ", 
       SuperscriptBox["b", "2"], " ", 
       SuperscriptBox["d", "2"], " ", "E0", " ", "S0", " ", 
       SuperscriptBox["S2", "2"], " ", "S3"}], "-", 
      RowBox[{
       SuperscriptBox["a", "2"], " ", 
       SuperscriptBox["b", "4"], " ", 
       SuperscriptBox["d", "2"], " ", "E0", " ", "S0", " ", 
       SuperscriptBox["S2", "2"], " ", "S3"}], "-", 
      RowBox[{
       SuperscriptBox["a", "4"], " ", 
       SuperscriptBox["c", "2"], " ", 
       SuperscriptBox["d", "2"], " ", "E0", " ", "S0", " ", 
       SuperscriptBox["S2", "2"], " ", "S3"}], "+", 
      RowBox[{
       SuperscriptBox["a", "2"], " ", 
       SuperscriptBox["b", "2"], " ", 
       SuperscriptBox["c", "2"], " ", 
       SuperscriptBox["d", "2"], " ", "E0", " ", "S0", " ", 
       SuperscriptBox["S2", "2"], " ", "S3"}], "-", 
      RowBox[{
       SuperscriptBox["a", "4"], " ", 
       SuperscriptBox["b", "2"], " ", 
       SuperscriptBox["c", "2"], " ", "E0", " ", "S1", " ", 
       SuperscriptBox["S2", "2"], " ", "S3"}], "-", 
      RowBox[{
       SuperscriptBox["a", "2"], " ", 
       SuperscriptBox["b", "4"], " ", 
       SuperscriptBox["c", "2"], " ", "E0", " ", "S1", " ", 
       SuperscriptBox["S2", "2"], " ", "S3"}], "+", 
      RowBox[{
       SuperscriptBox["a", "4"], " ", 
       SuperscriptBox["c", "4"], " ", "E0", " ", "S1", " ", 
       SuperscriptBox["S2", "2"], " ", "S3"}], "+", 
      RowBox[{
       SuperscriptBox["a", "2"], " ", 
       SuperscriptBox["b", "2"], " ", 
       SuperscriptBox["c", "4"], " ", "E0", " ", "S1", " ", 
       SuperscriptBox["S2", "2"], " ", "S3"}], "-", 
      RowBox[{
       SuperscriptBox["a", "4"], " ", 
       SuperscriptBox["b", "2"], " ", 
       SuperscriptBox["d", "2"], " ", "E0", " ", "S1", " ", 
       SuperscriptBox["S2", "2"], " ", "S3"}], "-", 
      RowBox[{
       SuperscriptBox["a", "2"], " ", 
       SuperscriptBox["b", "4"], " ", 
       SuperscriptBox["d", "2"], " ", "E0", " ", "S1", " ", 
       SuperscriptBox["S2", "2"], " ", "S3"}], "+", 
      RowBox[{
       SuperscriptBox["a", "4"], " ", 
       SuperscriptBox["c", "2"], " ", 
       SuperscriptBox["d", "2"], " ", "E0", " ", "S1", " ", 
       SuperscriptBox["S2", "2"], " ", "S3"}], "+", 
      RowBox[{
       SuperscriptBox["a", "2"], " ", 
       SuperscriptBox["b", "2"], " ", 
       SuperscriptBox["c", "2"], " ", 
       SuperscriptBox["d", "2"], " ", "E0", " ", "S1", " ", 
       SuperscriptBox["S2", "2"], " ", "S3"}], "+", 
      RowBox[{
       SuperscriptBox["a", "4"], " ", 
       SuperscriptBox["b", "2"], " ", 
       SuperscriptBox["c", "2"], " ", "E0", " ", "S0", " ", "S1", " ", 
       SuperscriptBox["S3", "2"]}], "+", 
      RowBox[{
       SuperscriptBox["a", "2"], " ", 
       SuperscriptBox["b", "4"], " ", 
       SuperscriptBox["c", "2"], " ", "E0", " ", "S0", " ", "S1", " ", 
       SuperscriptBox["S3", "2"]}], "-", 
      RowBox[{
       SuperscriptBox["a", "4"], " ", 
       SuperscriptBox["c", "4"], " ", "E0", " ", "S0", " ", "S1", " ", 
       SuperscriptBox["S3", "2"]}], "-", 
      RowBox[{
       SuperscriptBox["a", "2"], " ", 
       SuperscriptBox["b", "2"], " ", 
       SuperscriptBox["c", "4"], " ", "E0", " ", "S0", " ", "S1", " ", 
       SuperscriptBox["S3", "2"]}], "-", 
      RowBox[{
       SuperscriptBox["a", "4"], " ", 
       SuperscriptBox["b", "2"], " ", 
       SuperscriptBox["d", "2"], " ", "E0", " ", "S0", " ", "S1", " ", 
       SuperscriptBox["S3", "2"]}], "-", 
      RowBox[{
       SuperscriptBox["a", "2"], " ", 
       SuperscriptBox["b", "4"], " ", 
       SuperscriptBox["d", "2"], " ", "E0", " ", "S0", " ", "S1", " ", 
       SuperscriptBox["S3", "2"]}], "+", 
      RowBox[{
       SuperscriptBox["a", "4"], " ", 
       SuperscriptBox["c", "2"], " ", 
       SuperscriptBox["d", "2"], " ", "E0", " ", "S0", " ", "S1", " ", 
       SuperscriptBox["S3", "2"]}], "+", 
      RowBox[{
       SuperscriptBox["a", "2"], " ", 
       SuperscriptBox["b", "2"], " ", 
       SuperscriptBox["c", "2"], " ", 
       SuperscriptBox["d", "2"], " ", "E0", " ", "S0", " ", "S1", " ", 
       SuperscriptBox["S3", "2"]}], "-", 
      RowBox[{
       SuperscriptBox["a", "4"], " ", 
       SuperscriptBox["b", "2"], " ", 
       SuperscriptBox["c", "2"], " ", "E0", " ", 
       SuperscriptBox["S1", "2"], " ", 
       SuperscriptBox["S3", "2"]}], "+", 
      RowBox[{
       SuperscriptBox["a", "2"], " ", 
       SuperscriptBox["b", "4"], " ", 
       SuperscriptBox["c", "2"], " ", "E0", " ", 
       SuperscriptBox["S1", "2"], " ", 
       SuperscriptBox["S3", "2"]}], "+", 
      RowBox[{
       SuperscriptBox["a", "4"], " ", 
       SuperscriptBox["c", "4"], " ", "E0", " ", 
       SuperscriptBox["S1", "2"], " ", 
       SuperscriptBox["S3", "2"]}], "-", 
      RowBox[{
       SuperscriptBox["a", "2"], " ", 
       SuperscriptBox["b", "2"], " ", 
       SuperscriptBox["c", "4"], " ", "E0", " ", 
       SuperscriptBox["S1", "2"], " ", 
       SuperscriptBox["S3", "2"]}], "+", 
      RowBox[{
       SuperscriptBox["a", "4"], " ", 
       SuperscriptBox["b", "2"], " ", 
       SuperscriptBox["d", "2"], " ", "E0", " ", 
       SuperscriptBox["S1", "2"], " ", 
       SuperscriptBox["S3", "2"]}], "-", 
      RowBox[{
       SuperscriptBox["a", "2"], " ", 
       SuperscriptBox["b", "4"], " ", 
       SuperscriptBox["d", "2"], " ", "E0", " ", 
       SuperscriptBox["S1", "2"], " ", 
       SuperscriptBox["S3", "2"]}], "-", 
      RowBox[{
       SuperscriptBox["a", "4"], " ", 
       SuperscriptBox["c", "2"], " ", 
       SuperscriptBox["d", "2"], " ", "E0", " ", 
       SuperscriptBox["S1", "2"], " ", 
       SuperscriptBox["S3", "2"]}], "+", 
      RowBox[{
       SuperscriptBox["a", "2"], " ", 
       SuperscriptBox["b", "2"], " ", 
       SuperscriptBox["c", "2"], " ", 
       SuperscriptBox["d", "2"], " ", "E0", " ", 
       SuperscriptBox["S1", "2"], " ", 
       SuperscriptBox["S3", "2"]}], "+", 
      RowBox[{
       SuperscriptBox["a", "4"], " ", 
       SuperscriptBox["b", "2"], " ", 
       SuperscriptBox["c", "2"], " ", "E0", " ", "S0", " ", "S2", " ", 
       SuperscriptBox["S3", "2"]}], "-", 
      RowBox[{
       SuperscriptBox["a", "2"], " ", 
       SuperscriptBox["b", "4"], " ", 
       SuperscriptBox["c", "2"], " ", "E0", " ", "S0", " ", "S2", " ", 
       SuperscriptBox["S3", "2"]}], "+", 
      RowBox[{
       SuperscriptBox["a", "4"], " ", 
       SuperscriptBox["c", "4"], " ", "E0", " ", "S0", " ", "S2", " ", 
       SuperscriptBox["S3", "2"]}], "-", 
      RowBox[{
       SuperscriptBox["a", "2"], " ", 
       SuperscriptBox["b", "2"], " ", 
       SuperscriptBox["c", "4"], " ", "E0", " ", "S0", " ", "S2", " ", 
       SuperscriptBox["S3", "2"]}], "-", 
      RowBox[{
       SuperscriptBox["a", "4"], " ", 
       SuperscriptBox["b", "2"], " ", 
       SuperscriptBox["d", "2"], " ", "E0", " ", "S0", " ", "S2", " ", 
       SuperscriptBox["S3", "2"]}], "+", 
      RowBox[{
       SuperscriptBox["a", "2"], " ", 
       SuperscriptBox["b", "4"], " ", 
       SuperscriptBox["d", "2"], " ", "E0", " ", "S0", " ", "S2", " ", 
       SuperscriptBox["S3", "2"]}], "-", 
      RowBox[{
       SuperscriptBox["a", "4"], " ", 
       SuperscriptBox["c", "2"], " ", 
       SuperscriptBox["d", "2"], " ", "E0", " ", "S0", " ", "S2", " ", 
       SuperscriptBox["S3", "2"]}], "+", 
      RowBox[{
       SuperscriptBox["a", "2"], " ", 
       SuperscriptBox["b", "2"], " ", 
       SuperscriptBox["c", "2"], " ", 
       SuperscriptBox["d", "2"], " ", "E0", " ", "S0", " ", "S2", " ", 
       SuperscriptBox["S3", "2"]}], "-", 
      RowBox[{
       SuperscriptBox["a", "4"], " ", 
       SuperscriptBox["b", "2"], " ", 
       SuperscriptBox["c", "2"], " ", "E0", " ", "S1", " ", "S2", " ", 
       SuperscriptBox["S3", "2"]}], "-", 
      RowBox[{
       SuperscriptBox["a", "2"], " ", 
       SuperscriptBox["b", "4"], " ", 
       SuperscriptBox["c", "2"], " ", "E0", " ", "S1", " ", "S2", " ", 
       SuperscriptBox["S3", "2"]}], "-", 
      RowBox[{
       SuperscriptBox["a", "4"], " ", 
       SuperscriptBox["c", "4"], " ", "E0", " ", "S1", " ", "S2", " ", 
       SuperscriptBox["S3", "2"]}], "-", 
      RowBox[{
       SuperscriptBox["a", "2"], " ", 
       SuperscriptBox["b", "2"], " ", 
       SuperscriptBox["c", "4"], " ", "E0", " ", "S1", " ", "S2", " ", 
       SuperscriptBox["S3", "2"]}], "+", 
      RowBox[{
       SuperscriptBox["a", "4"], " ", 
       SuperscriptBox["b", "2"], " ", 
       SuperscriptBox["d", "2"], " ", "E0", " ", "S1", " ", "S2", " ", 
       SuperscriptBox["S3", "2"]}], "+", 
      RowBox[{
       SuperscriptBox["a", "2"], " ", 
       SuperscriptBox["b", "4"], " ", 
       SuperscriptBox["d", "2"], " ", "E0", " ", "S1", " ", "S2", " ", 
       SuperscriptBox["S3", "2"]}], "+", 
      RowBox[{
       SuperscriptBox["a", "4"], " ", 
       SuperscriptBox["c", "2"], " ", 
       SuperscriptBox["d", "2"], " ", "E0", " ", "S1", " ", "S2", " ", 
       SuperscriptBox["S3", "2"]}], "+", 
      RowBox[{
       SuperscriptBox["a", "2"], " ", 
       SuperscriptBox["b", "2"], " ", 
       SuperscriptBox["c", "2"], " ", 
       SuperscriptBox["d", "2"], " ", "E0", " ", "S1", " ", "S2", " ", 
       SuperscriptBox["S3", "2"]}], "+", 
      RowBox[{
       SuperscriptBox["a", "4"], " ", 
       SuperscriptBox["b", "2"], " ", 
       SuperscriptBox["c", "2"], " ", "E0", " ", "S0", " ", "S1", " ", "S2", 
       " ", "S4"}], "+", 
      RowBox[{
       SuperscriptBox["a", "2"], " ", 
       SuperscriptBox["b", "4"], " ", 
       SuperscriptBox["c", "2"], " ", "E0", " ", "S0", " ", "S1", " ", "S2", 
       " ", "S4"}], "+", 
      RowBox[{
       SuperscriptBox["a", "4"], " ", 
       SuperscriptBox["c", "4"], " ", "E0", " ", "S0", " ", "S1", " ", "S2", 
       " ", "S4"}], "+", 
      RowBox[{
       SuperscriptBox["a", "2"], " ", 
       SuperscriptBox["b", "2"], " ", 
       SuperscriptBox["c", "4"], " ", "E0", " ", "S0", " ", "S1", " ", "S2", 
       " ", "S4"}], "-", 
      RowBox[{
       SuperscriptBox["a", "4"], " ", 
       SuperscriptBox["b", "2"], " ", 
       SuperscriptBox["d", "2"], " ", "E0", " ", "S0", " ", "S1", " ", "S2", 
       " ", "S4"}], "-", 
      RowBox[{
       SuperscriptBox["a", "2"], " ", 
       SuperscriptBox["b", "4"], " ", 
       SuperscriptBox["d", "2"], " ", "E0", " ", "S0", " ", "S1", " ", "S2", 
       " ", "S4"}], "-", 
      RowBox[{
       SuperscriptBox["a", "4"], " ", 
       SuperscriptBox["c", "2"], " ", 
       SuperscriptBox["d", "2"], " ", "E0", " ", "S0", " ", "S1", " ", "S2", 
       " ", "S4"}], "-", 
      RowBox[{
       SuperscriptBox["a", "2"], " ", 
       SuperscriptBox["b", "2"], " ", 
       SuperscriptBox["c", "2"], " ", 
       SuperscriptBox["d", "2"], " ", "E0", " ", "S0", " ", "S1", " ", "S2", 
       " ", "S4"}], "-", 
      RowBox[{
       SuperscriptBox["a", "4"], " ", 
       SuperscriptBox["b", "2"], " ", 
       SuperscriptBox["c", "2"], " ", "E0", " ", 
       SuperscriptBox["S1", "2"], " ", "S2", " ", "S4"}], "+", 
      RowBox[{
       SuperscriptBox["a", "2"], " ", 
       SuperscriptBox["b", "4"], " ", 
       SuperscriptBox["c", "2"], " ", "E0", " ", 
       SuperscriptBox["S1", "2"], " ", "S2", " ", "S4"}], "-", 
      RowBox[{
       SuperscriptBox["a", "4"], " ", 
       SuperscriptBox["c", "4"], " ", "E0", " ", 
       SuperscriptBox["S1", "2"], " ", "S2", " ", "S4"}], "+", 
      RowBox[{
       SuperscriptBox["a", "2"], " ", 
       SuperscriptBox["b", "2"], " ", 
       SuperscriptBox["c", "4"], " ", "E0", " ", 
       SuperscriptBox["S1", "2"], " ", "S2", " ", "S4"}], "+", 
      RowBox[{
       SuperscriptBox["a", "4"], " ", 
       SuperscriptBox["b", "2"], " ", 
       SuperscriptBox["d", "2"], " ", "E0", " ", 
       SuperscriptBox["S1", "2"], " ", "S2", " ", "S4"}], "-", 
      RowBox[{
       SuperscriptBox["a", "2"], " ", 
       SuperscriptBox["b", "4"], " ", 
       SuperscriptBox["d", "2"], " ", "E0", " ", 
       SuperscriptBox["S1", "2"], " ", "S2", " ", "S4"}], "+", 
      RowBox[{
       SuperscriptBox["a", "4"], " ", 
       SuperscriptBox["c", "2"], " ", 
       SuperscriptBox["d", "2"], " ", "E0", " ", 
       SuperscriptBox["S1", "2"], " ", "S2", " ", "S4"}], "-", 
      RowBox[{
       SuperscriptBox["a", "2"], " ", 
       SuperscriptBox["b", "2"], " ", 
       SuperscriptBox["c", "2"], " ", 
       SuperscriptBox["d", "2"], " ", "E0", " ", 
       SuperscriptBox["S1", "2"], " ", "S2", " ", "S4"}], "+", 
      RowBox[{
       SuperscriptBox["a", "4"], " ", 
       SuperscriptBox["b", "2"], " ", 
       SuperscriptBox["c", "2"], " ", "E0", " ", "S0", " ", 
       SuperscriptBox["S2", "2"], " ", "S4"}], "-", 
      RowBox[{
       SuperscriptBox["a", "2"], " ", 
       SuperscriptBox["b", "4"], " ", 
       SuperscriptBox["c", "2"], " ", "E0", " ", "S0", " ", 
       SuperscriptBox["S2", "2"], " ", "S4"}], "-", 
      RowBox[{
       SuperscriptBox["a", "4"], " ", 
       SuperscriptBox["c", "4"], " ", "E0", " ", "S0", " ", 
       SuperscriptBox["S2", "2"], " ", "S4"}], "+", 
      RowBox[{
       SuperscriptBox["a", "2"], " ", 
       SuperscriptBox["b", "2"], " ", 
       SuperscriptBox["c", "4"], " ", "E0", " ", "S0", " ", 
       SuperscriptBox["S2", "2"], " ", "S4"}], "-", 
      RowBox[{
       SuperscriptBox["a", "4"], " ", 
       SuperscriptBox["b", "2"], " ", 
       SuperscriptBox["d", "2"], " ", "E0", " ", "S0", " ", 
       SuperscriptBox["S2", "2"], " ", "S4"}], "+", 
      RowBox[{
       SuperscriptBox["a", "2"], " ", 
       SuperscriptBox["b", "4"], " ", 
       SuperscriptBox["d", "2"], " ", "E0", " ", "S0", " ", 
       SuperscriptBox["S2", "2"], " ", "S4"}], "+", 
      RowBox[{
       SuperscriptBox["a", "4"], " ", 
       SuperscriptBox["c", "2"], " ", 
       SuperscriptBox["d", "2"], " ", "E0", " ", "S0", " ", 
       SuperscriptBox["S2", "2"], " ", "S4"}], "-", 
      RowBox[{
       SuperscriptBox["a", "2"], " ", 
       SuperscriptBox["b", "2"], " ", 
       SuperscriptBox["c", "2"], " ", 
       SuperscriptBox["d", "2"], " ", "E0", " ", "S0", " ", 
       SuperscriptBox["S2", "2"], " ", "S4"}], "-", 
      RowBox[{
       SuperscriptBox["a", "4"], " ", 
       SuperscriptBox["b", "2"], " ", 
       SuperscriptBox["c", "2"], " ", "E0", " ", "S1", " ", 
       SuperscriptBox["S2", "2"], " ", "S4"}], "-", 
      RowBox[{
       SuperscriptBox["a", "2"], " ", 
       SuperscriptBox["b", "4"], " ", 
       SuperscriptBox["c", "2"], " ", "E0", " ", "S1", " ", 
       SuperscriptBox["S2", "2"], " ", "S4"}], "+", 
      RowBox[{
       SuperscriptBox["a", "4"], " ", 
       SuperscriptBox["c", "4"], " ", "E0", " ", "S1", " ", 
       SuperscriptBox["S2", "2"], " ", "S4"}], "+", 
      RowBox[{
       SuperscriptBox["a", "2"], " ", 
       SuperscriptBox["b", "2"], " ", 
       SuperscriptBox["c", "4"], " ", "E0", " ", "S1", " ", 
       SuperscriptBox["S2", "2"], " ", "S4"}], "+", 
      RowBox[{
       SuperscriptBox["a", "4"], " ", 
       SuperscriptBox["b", "2"], " ", 
       SuperscriptBox["d", "2"], " ", "E0", " ", "S1", " ", 
       SuperscriptBox["S2", "2"], " ", "S4"}], "+", 
      RowBox[{
       SuperscriptBox["a", "2"], " ", 
       SuperscriptBox["b", "4"], " ", 
       SuperscriptBox["d", "2"], " ", "E0", " ", "S1", " ", 
       SuperscriptBox["S2", "2"], " ", "S4"}], "-", 
      RowBox[{
       SuperscriptBox["a", "4"], " ", 
       SuperscriptBox["c", "2"], " ", 
       SuperscriptBox["d", "2"], " ", "E0", " ", "S1", " ", 
       SuperscriptBox["S2", "2"], " ", "S4"}], "-", 
      RowBox[{
       SuperscriptBox["a", "2"], " ", 
       SuperscriptBox["b", "2"], " ", 
       SuperscriptBox["c", "2"], " ", 
       SuperscriptBox["d", "2"], " ", "E0", " ", "S1", " ", 
       SuperscriptBox["S2", "2"], " ", "S4"}], "+", 
      RowBox[{
       SuperscriptBox["a", "4"], " ", 
       SuperscriptBox["b", "2"], " ", 
       SuperscriptBox["c", "2"], " ", "E0", " ", "S0", " ", "S1", " ", "S3", 
       " ", "S4"}], "+", 
      RowBox[{
       SuperscriptBox["a", "2"], " ", 
       SuperscriptBox["b", "4"], " ", 
       SuperscriptBox["c", "2"], " ", "E0", " ", "S0", " ", "S1", " ", "S3", 
       " ", "S4"}], "-", 
      RowBox[{
       SuperscriptBox["a", "4"], " ", 
       SuperscriptBox["c", "4"], " ", "E0", " ", "S0", " ", "S1", " ", "S3", 
       " ", "S4"}], "-", 
      RowBox[{
       SuperscriptBox["a", "2"], " ", 
       SuperscriptBox["b", "2"], " ", 
       SuperscriptBox["c", "4"], " ", "E0", " ", "S0", " ", "S1", " ", "S3", 
       " ", "S4"}], "+", 
      RowBox[{
       SuperscriptBox["a", "4"], " ", 
       SuperscriptBox["b", "2"], " ", 
       SuperscriptBox["d", "2"], " ", "E0", " ", "S0", " ", "S1", " ", "S3", 
       " ", "S4"}], "+", 
      RowBox[{
       SuperscriptBox["a", "2"], " ", 
       SuperscriptBox["b", "4"], " ", 
       SuperscriptBox["d", "2"], " ", "E0", " ", "S0", " ", "S1", " ", "S3", 
       " ", "S4"}], "-", 
      RowBox[{
       SuperscriptBox["a", "4"], " ", 
       SuperscriptBox["c", "2"], " ", 
       SuperscriptBox["d", "2"], " ", "E0", " ", "S0", " ", "S1", " ", "S3", 
       " ", "S4"}], "-", 
      RowBox[{
       SuperscriptBox["a", "2"], " ", 
       SuperscriptBox["b", "2"], " ", 
       SuperscriptBox["c", "2"], " ", 
       SuperscriptBox["d", "2"], " ", "E0", " ", "S0", " ", "S1", " ", "S3", 
       " ", "S4"}], "-", 
      RowBox[{
       SuperscriptBox["a", "4"], " ", 
       SuperscriptBox["b", "2"], " ", 
       SuperscriptBox["c", "2"], " ", "E0", " ", 
       SuperscriptBox["S1", "2"], " ", "S3", " ", "S4"}], "+", 
      RowBox[{
       SuperscriptBox["a", "2"], " ", 
       SuperscriptBox["b", "4"], " ", 
       SuperscriptBox["c", "2"], " ", "E0", " ", 
       SuperscriptBox["S1", "2"], " ", "S3", " ", "S4"}], "+", 
      RowBox[{
       SuperscriptBox["a", "4"], " ", 
       SuperscriptBox["c", "4"], " ", "E0", " ", 
       SuperscriptBox["S1", "2"], " ", "S3", " ", "S4"}], "-", 
      RowBox[{
       SuperscriptBox["a", "2"], " ", 
       SuperscriptBox["b", "2"], " ", 
       SuperscriptBox["c", "4"], " ", "E0", " ", 
       SuperscriptBox["S1", "2"], " ", "S3", " ", "S4"}], "-", 
      RowBox[{
       SuperscriptBox["a", "4"], " ", 
       SuperscriptBox["b", "2"], " ", 
       SuperscriptBox["d", "2"], " ", "E0", " ", 
       SuperscriptBox["S1", "2"], " ", "S3", " ", "S4"}], "+", 
      RowBox[{
       SuperscriptBox["a", "2"], " ", 
       SuperscriptBox["b", "4"], " ", 
       SuperscriptBox["d", "2"], " ", "E0", " ", 
       SuperscriptBox["S1", "2"], " ", "S3", " ", "S4"}], "+", 
      RowBox[{
       SuperscriptBox["a", "4"], " ", 
       SuperscriptBox["c", "2"], " ", 
       SuperscriptBox["d", "2"], " ", "E0", " ", 
       SuperscriptBox["S1", "2"], " ", "S3", " ", "S4"}], "-", 
      RowBox[{
       SuperscriptBox["a", "2"], " ", 
       SuperscriptBox["b", "2"], " ", 
       SuperscriptBox["c", "2"], " ", 
       SuperscriptBox["d", "2"], " ", "E0", " ", 
       SuperscriptBox["S1", "2"], " ", "S3", " ", "S4"}], "+", 
      RowBox[{
       SuperscriptBox["a", "4"], " ", 
       SuperscriptBox["b", "2"], " ", 
       SuperscriptBox["c", "2"], " ", "E0", " ", "S0", " ", "S2", " ", "S3", 
       " ", "S4"}], "-", 
      RowBox[{
       SuperscriptBox["a", "2"], " ", 
       SuperscriptBox["b", "4"], " ", 
       SuperscriptBox["c", "2"], " ", "E0", " ", "S0", " ", "S2", " ", "S3", 
       " ", "S4"}], "+", 
      RowBox[{
       SuperscriptBox["a", "4"], " ", 
       SuperscriptBox["c", "4"], " ", "E0", " ", "S0", " ", "S2", " ", "S3", 
       " ", "S4"}], "-", 
      RowBox[{
       SuperscriptBox["a", "2"], " ", 
       SuperscriptBox["b", "2"], " ", 
       SuperscriptBox["c", "4"], " ", "E0", " ", "S0", " ", "S2", " ", "S3", 
       " ", "S4"}], "+", 
      RowBox[{
       SuperscriptBox["a", "4"], " ", 
       SuperscriptBox["b", "2"], " ", 
       SuperscriptBox["d", "2"], " ", "E0", " ", "S0", " ", "S2", " ", "S3", 
       " ", "S4"}], "-", 
      RowBox[{
       SuperscriptBox["a", "2"], " ", 
       SuperscriptBox["b", "4"], " ", 
       SuperscriptBox["d", "2"], " ", "E0", " ", "S0", " ", "S2", " ", "S3", 
       " ", "S4"}], "+", 
      RowBox[{
       SuperscriptBox["a", "4"], " ", 
       SuperscriptBox["c", "2"], " ", 
       SuperscriptBox["d", "2"], " ", "E0", " ", "S0", " ", "S2", " ", "S3", 
       " ", "S4"}], "-", 
      RowBox[{
       SuperscriptBox["a", "2"], " ", 
       SuperscriptBox["b", "2"], " ", 
       SuperscriptBox["c", "2"], " ", 
       SuperscriptBox["d", "2"], " ", "E0", " ", "S0", " ", "S2", " ", "S3", 
       " ", "S4"}], "-", 
      RowBox[{
       SuperscriptBox["a", "4"], " ", 
       SuperscriptBox["b", "2"], " ", 
       SuperscriptBox["c", "2"], " ", "E0", " ", "S1", " ", "S2", " ", "S3", 
       " ", "S4"}], "-", 
      RowBox[{
       SuperscriptBox["a", "2"], " ", 
       SuperscriptBox["b", "4"], " ", 
       SuperscriptBox["c", "2"], " ", "E0", " ", "S1", " ", "S2", " ", "S3", 
       " ", "S4"}], "-", 
      RowBox[{
       SuperscriptBox["a", "4"], " ", 
       SuperscriptBox["c", "4"], " ", "E0", " ", "S1", " ", "S2", " ", "S3", 
       " ", "S4"}], "-", 
      RowBox[{
       SuperscriptBox["a", "2"], " ", 
       SuperscriptBox["b", "2"], " ", 
       SuperscriptBox["c", "4"], " ", "E0", " ", "S1", " ", "S2", " ", "S3", 
       " ", "S4"}], "-", 
      RowBox[{
       SuperscriptBox["a", "4"], " ", 
       SuperscriptBox["b", "2"], " ", 
       SuperscriptBox["d", "2"], " ", "E0", " ", "S1", " ", "S2", " ", "S3", 
       " ", "S4"}], "-", 
      RowBox[{
       SuperscriptBox["a", "2"], " ", 
       SuperscriptBox["b", "4"], " ", 
       SuperscriptBox["d", "2"], " ", "E0", " ", "S1", " ", "S2", " ", "S3", 
       " ", "S4"}], "-", 
      RowBox[{
       SuperscriptBox["a", "4"], " ", 
       SuperscriptBox["c", "2"], " ", 
       SuperscriptBox["d", "2"], " ", "E0", " ", "S1", " ", "S2", " ", "S3", 
       " ", "S4"}], "-", 
      RowBox[{
       SuperscriptBox["a", "2"], " ", 
       SuperscriptBox["b", "2"], " ", 
       SuperscriptBox["c", "2"], " ", 
       SuperscriptBox["d", "2"], " ", "E0", " ", "S1", " ", "S2", " ", "S3", 
       " ", "S4"}]}], ")"}], "/", 
    RowBox[{"(", 
     RowBox[{
      RowBox[{
       SuperscriptBox["a", "2"], " ", 
       SuperscriptBox["b", "2"], " ", 
       SuperscriptBox["c", "2"], " ", "S0", " ", "S1", " ", "S2", " ", "S3"}],
       "+", 
      RowBox[{
       SuperscriptBox["b", "4"], " ", 
       SuperscriptBox["c", "2"], " ", "S0", " ", "S1", " ", "S2", " ", "S3"}],
       "+", 
      RowBox[{
       SuperscriptBox["a", "2"], " ", 
       SuperscriptBox["c", "4"], " ", "S0", " ", "S1", " ", "S2", " ", "S3"}],
       "+", 
      RowBox[{
       SuperscriptBox["b", "2"], " ", 
       SuperscriptBox["c", "4"], " ", "S0", " ", "S1", " ", "S2", " ", "S3"}],
       "+", 
      RowBox[{
       SuperscriptBox["a", "2"], " ", 
       SuperscriptBox["b", "2"], " ", 
       SuperscriptBox["d", "2"], " ", "S0", " ", "S1", " ", "S2", " ", "S3"}],
       "+", 
      RowBox[{
       SuperscriptBox["b", "4"], " ", 
       SuperscriptBox["d", "2"], " ", "S0", " ", "S1", " ", "S2", " ", "S3"}],
       "+", 
      RowBox[{
       SuperscriptBox["a", "2"], " ", 
       SuperscriptBox["c", "2"], " ", 
       SuperscriptBox["d", "2"], " ", "S0", " ", "S1", " ", "S2", " ", "S3"}],
       "+", 
      RowBox[{
       SuperscriptBox["b", "2"], " ", 
       SuperscriptBox["c", "2"], " ", 
       SuperscriptBox["d", "2"], " ", "S0", " ", "S1", " ", "S2", " ", "S3"}],
       "+", 
      RowBox[{
       SuperscriptBox["a", "2"], " ", 
       SuperscriptBox["b", "2"], " ", 
       SuperscriptBox["c", "2"], " ", 
       SuperscriptBox["S1", "2"], " ", "S2", " ", "S3"}], "-", 
      RowBox[{
       SuperscriptBox["b", "4"], " ", 
       SuperscriptBox["c", "2"], " ", 
       SuperscriptBox["S1", "2"], " ", "S2", " ", "S3"}], "+", 
      RowBox[{
       SuperscriptBox["a", "2"], " ", 
       SuperscriptBox["c", "4"], " ", 
       SuperscriptBox["S1", "2"], " ", "S2", " ", "S3"}], "-", 
      RowBox[{
       SuperscriptBox["b", "2"], " ", 
       SuperscriptBox["c", "4"], " ", 
       SuperscriptBox["S1", "2"], " ", "S2", " ", "S3"}], "+", 
      RowBox[{
       SuperscriptBox["a", "2"], " ", 
       SuperscriptBox["b", "2"], " ", 
       SuperscriptBox["d", "2"], " ", 
       SuperscriptBox["S1", "2"], " ", "S2", " ", "S3"}], "-", 
      RowBox[{
       SuperscriptBox["b", "4"], " ", 
       SuperscriptBox["d", "2"], " ", 
       SuperscriptBox["S1", "2"], " ", "S2", " ", "S3"}], "+", 
      RowBox[{
       SuperscriptBox["a", "2"], " ", 
       SuperscriptBox["c", "2"], " ", 
       SuperscriptBox["d", "2"], " ", 
       SuperscriptBox["S1", "2"], " ", "S2", " ", "S3"}], "-", 
      RowBox[{
       SuperscriptBox["b", "2"], " ", 
       SuperscriptBox["c", "2"], " ", 
       SuperscriptBox["d", "2"], " ", 
       SuperscriptBox["S1", "2"], " ", "S2", " ", "S3"}], "+", 
      RowBox[{
       SuperscriptBox["a", "2"], " ", 
       SuperscriptBox["b", "2"], " ", 
       SuperscriptBox["c", "2"], " ", "S0", " ", 
       SuperscriptBox["S2", "2"], " ", "S3"}], "-", 
      RowBox[{
       SuperscriptBox["b", "4"], " ", 
       SuperscriptBox["c", "2"], " ", "S0", " ", 
       SuperscriptBox["S2", "2"], " ", "S3"}], "-", 
      RowBox[{
       SuperscriptBox["a", "2"], " ", 
       SuperscriptBox["c", "4"], " ", "S0", " ", 
       SuperscriptBox["S2", "2"], " ", "S3"}], "+", 
      RowBox[{
       SuperscriptBox["b", "2"], " ", 
       SuperscriptBox["c", "4"], " ", "S0", " ", 
       SuperscriptBox["S2", "2"], " ", "S3"}], "+", 
      RowBox[{
       SuperscriptBox["a", "2"], " ", 
       SuperscriptBox["b", "2"], " ", 
       SuperscriptBox["d", "2"], " ", "S0", " ", 
       SuperscriptBox["S2", "2"], " ", "S3"}], "-", 
      RowBox[{
       SuperscriptBox["b", "4"], " ", 
       SuperscriptBox["d", "2"], " ", "S0", " ", 
       SuperscriptBox["S2", "2"], " ", "S3"}], "-", 
      RowBox[{
       SuperscriptBox["a", "2"], " ", 
       SuperscriptBox["c", "2"], " ", 
       SuperscriptBox["d", "2"], " ", "S0", " ", 
       SuperscriptBox["S2", "2"], " ", "S3"}], "+", 
      RowBox[{
       SuperscriptBox["b", "2"], " ", 
       SuperscriptBox["c", "2"], " ", 
       SuperscriptBox["d", "2"], " ", "S0", " ", 
       SuperscriptBox["S2", "2"], " ", "S3"}], "+", 
      RowBox[{
       SuperscriptBox["a", "2"], " ", 
       SuperscriptBox["b", "2"], " ", 
       SuperscriptBox["c", "2"], " ", "S1", " ", 
       SuperscriptBox["S2", "2"], " ", "S3"}], "+", 
      RowBox[{
       SuperscriptBox["b", "4"], " ", 
       SuperscriptBox["c", "2"], " ", "S1", " ", 
       SuperscriptBox["S2", "2"], " ", "S3"}], "-", 
      RowBox[{
       SuperscriptBox["a", "2"], " ", 
       SuperscriptBox["c", "4"], " ", "S1", " ", 
       SuperscriptBox["S2", "2"], " ", "S3"}], "-", 
      RowBox[{
       SuperscriptBox["b", "2"], " ", 
       SuperscriptBox["c", "4"], " ", "S1", " ", 
       SuperscriptBox["S2", "2"], " ", "S3"}], "+", 
      RowBox[{
       SuperscriptBox["a", "2"], " ", 
       SuperscriptBox["b", "2"], " ", 
       SuperscriptBox["d", "2"], " ", "S1", " ", 
       SuperscriptBox["S2", "2"], " ", "S3"}], "+", 
      RowBox[{
       SuperscriptBox["b", "4"], " ", 
       SuperscriptBox["d", "2"], " ", "S1", " ", 
       SuperscriptBox["S2", "2"], " ", "S3"}], "-", 
      RowBox[{
       SuperscriptBox["a", "2"], " ", 
       SuperscriptBox["c", "2"], " ", 
       SuperscriptBox["d", "2"], " ", "S1", " ", 
       SuperscriptBox["S2", "2"], " ", "S3"}], "-", 
      RowBox[{
       SuperscriptBox["b", "2"], " ", 
       SuperscriptBox["c", "2"], " ", 
       SuperscriptBox["d", "2"], " ", "S1", " ", 
       SuperscriptBox["S2", "2"], " ", "S3"}], "+", 
      RowBox[{
       SuperscriptBox["a", "2"], " ", 
       SuperscriptBox["b", "2"], " ", 
       SuperscriptBox["c", "2"], " ", "S0", " ", "S1", " ", 
       SuperscriptBox["S3", "2"]}], "+", 
      RowBox[{
       SuperscriptBox["b", "4"], " ", 
       SuperscriptBox["c", "2"], " ", "S0", " ", "S1", " ", 
       SuperscriptBox["S3", "2"]}], "-", 
      RowBox[{
       SuperscriptBox["a", "2"], " ", 
       SuperscriptBox["c", "4"], " ", "S0", " ", "S1", " ", 
       SuperscriptBox["S3", "2"]}], "-", 
      RowBox[{
       SuperscriptBox["b", "2"], " ", 
       SuperscriptBox["c", "4"], " ", "S0", " ", "S1", " ", 
       SuperscriptBox["S3", "2"]}], "-", 
      RowBox[{
       SuperscriptBox["a", "2"], " ", 
       SuperscriptBox["b", "2"], " ", 
       SuperscriptBox["d", "2"], " ", "S0", " ", "S1", " ", 
       SuperscriptBox["S3", "2"]}], "-", 
      RowBox[{
       SuperscriptBox["b", "4"], " ", 
       SuperscriptBox["d", "2"], " ", "S0", " ", "S1", " ", 
       SuperscriptBox["S3", "2"]}], "+", 
      RowBox[{
       SuperscriptBox["a", "2"], " ", 
       SuperscriptBox["c", "2"], " ", 
       SuperscriptBox["d", "2"], " ", "S0", " ", "S1", " ", 
       SuperscriptBox["S3", "2"]}], "+", 
      RowBox[{
       SuperscriptBox["b", "2"], " ", 
       SuperscriptBox["c", "2"], " ", 
       SuperscriptBox["d", "2"], " ", "S0", " ", "S1", " ", 
       SuperscriptBox["S3", "2"]}], "+", 
      RowBox[{
       SuperscriptBox["a", "2"], " ", 
       SuperscriptBox["b", "2"], " ", 
       SuperscriptBox["c", "2"], " ", 
       SuperscriptBox["S1", "2"], " ", 
       SuperscriptBox["S3", "2"]}], "-", 
      RowBox[{
       SuperscriptBox["b", "4"], " ", 
       SuperscriptBox["c", "2"], " ", 
       SuperscriptBox["S1", "2"], " ", 
       SuperscriptBox["S3", "2"]}], "-", 
      RowBox[{
       SuperscriptBox["a", "2"], " ", 
       SuperscriptBox["c", "4"], " ", 
       SuperscriptBox["S1", "2"], " ", 
       SuperscriptBox["S3", "2"]}], "+", 
      RowBox[{
       SuperscriptBox["b", "2"], " ", 
       SuperscriptBox["c", "4"], " ", 
       SuperscriptBox["S1", "2"], " ", 
       SuperscriptBox["S3", "2"]}], "-", 
      RowBox[{
       SuperscriptBox["a", "2"], " ", 
       SuperscriptBox["b", "2"], " ", 
       SuperscriptBox["d", "2"], " ", 
       SuperscriptBox["S1", "2"], " ", 
       SuperscriptBox["S3", "2"]}], "+", 
      RowBox[{
       SuperscriptBox["b", "4"], " ", 
       SuperscriptBox["d", "2"], " ", 
       SuperscriptBox["S1", "2"], " ", 
       SuperscriptBox["S3", "2"]}], "+", 
      RowBox[{
       SuperscriptBox["a", "2"], " ", 
       SuperscriptBox["c", "2"], " ", 
       SuperscriptBox["d", "2"], " ", 
       SuperscriptBox["S1", "2"], " ", 
       SuperscriptBox["S3", "2"]}], "-", 
      RowBox[{
       SuperscriptBox["b", "2"], " ", 
       SuperscriptBox["c", "2"], " ", 
       SuperscriptBox["d", "2"], " ", 
       SuperscriptBox["S1", "2"], " ", 
       SuperscriptBox["S3", "2"]}], "+", 
      RowBox[{
       SuperscriptBox["a", "2"], " ", 
       SuperscriptBox["b", "2"], " ", 
       SuperscriptBox["c", "2"], " ", "S0", " ", "S2", " ", 
       SuperscriptBox["S3", "2"]}], "-", 
      RowBox[{
       SuperscriptBox["b", "4"], " ", 
       SuperscriptBox["c", "2"], " ", "S0", " ", "S2", " ", 
       SuperscriptBox["S3", "2"]}], "+", 
      RowBox[{
       SuperscriptBox["a", "2"], " ", 
       SuperscriptBox["c", "4"], " ", "S0", " ", "S2", " ", 
       SuperscriptBox["S3", "2"]}], "-", 
      RowBox[{
       SuperscriptBox["b", "2"], " ", 
       SuperscriptBox["c", "4"], " ", "S0", " ", "S2", " ", 
       SuperscriptBox["S3", "2"]}], "-", 
      RowBox[{
       SuperscriptBox["a", "2"], " ", 
       SuperscriptBox["b", "2"], " ", 
       SuperscriptBox["d", "2"], " ", "S0", " ", "S2", " ", 
       SuperscriptBox["S3", "2"]}], "+", 
      RowBox[{
       SuperscriptBox["b", "4"], " ", 
       SuperscriptBox["d", "2"], " ", "S0", " ", "S2", " ", 
       SuperscriptBox["S3", "2"]}], "-", 
      RowBox[{
       SuperscriptBox["a", "2"], " ", 
       SuperscriptBox["c", "2"], " ", 
       SuperscriptBox["d", "2"], " ", "S0", " ", "S2", " ", 
       SuperscriptBox["S3", "2"]}], "+", 
      RowBox[{
       SuperscriptBox["b", "2"], " ", 
       SuperscriptBox["c", "2"], " ", 
       SuperscriptBox["d", "2"], " ", "S0", " ", "S2", " ", 
       SuperscriptBox["S3", "2"]}], "+", 
      RowBox[{
       SuperscriptBox["a", "2"], " ", 
       SuperscriptBox["b", "2"], " ", 
       SuperscriptBox["c", "2"], " ", "S1", " ", "S2", " ", 
       SuperscriptBox["S3", "2"]}], "+", 
      RowBox[{
       SuperscriptBox["b", "4"], " ", 
       SuperscriptBox["c", "2"], " ", "S1", " ", "S2", " ", 
       SuperscriptBox["S3", "2"]}], "+", 
      RowBox[{
       SuperscriptBox["a", "2"], " ", 
       SuperscriptBox["c", "4"], " ", "S1", " ", "S2", " ", 
       SuperscriptBox["S3", "2"]}], "+", 
      RowBox[{
       SuperscriptBox["b", "2"], " ", 
       SuperscriptBox["c", "4"], " ", "S1", " ", "S2", " ", 
       SuperscriptBox["S3", "2"]}], "-", 
      RowBox[{
       SuperscriptBox["a", "2"], " ", 
       SuperscriptBox["b", "2"], " ", 
       SuperscriptBox["d", "2"], " ", "S1", " ", "S2", " ", 
       SuperscriptBox["S3", "2"]}], "-", 
      RowBox[{
       SuperscriptBox["b", "4"], " ", 
       SuperscriptBox["d", "2"], " ", "S1", " ", "S2", " ", 
       SuperscriptBox["S3", "2"]}], "-", 
      RowBox[{
       SuperscriptBox["a", "2"], " ", 
       SuperscriptBox["c", "2"], " ", 
       SuperscriptBox["d", "2"], " ", "S1", " ", "S2", " ", 
       SuperscriptBox["S3", "2"]}], "-", 
      RowBox[{
       SuperscriptBox["b", "2"], " ", 
       SuperscriptBox["c", "2"], " ", 
       SuperscriptBox["d", "2"], " ", "S1", " ", "S2", " ", 
       SuperscriptBox["S3", "2"]}], "+", 
      RowBox[{
       SuperscriptBox["a", "2"], " ", 
       SuperscriptBox["b", "2"], " ", 
       SuperscriptBox["c", "2"], " ", "S0", " ", "S1", " ", "S2", " ", "S4"}],
       "+", 
      RowBox[{
       SuperscriptBox["b", "4"], " ", 
       SuperscriptBox["c", "2"], " ", "S0", " ", "S1", " ", "S2", " ", "S4"}],
       "+", 
      RowBox[{
       SuperscriptBox["a", "2"], " ", 
       SuperscriptBox["c", "4"], " ", "S0", " ", "S1", " ", "S2", " ", "S4"}],
       "+", 
      RowBox[{
       SuperscriptBox["b", "2"], " ", 
       SuperscriptBox["c", "4"], " ", "S0", " ", "S1", " ", "S2", " ", "S4"}],
       "-", 
      RowBox[{
       SuperscriptBox["a", "2"], " ", 
       SuperscriptBox["b", "2"], " ", 
       SuperscriptBox["d", "2"], " ", "S0", " ", "S1", " ", "S2", " ", "S4"}],
       "-", 
      RowBox[{
       SuperscriptBox["b", "4"], " ", 
       SuperscriptBox["d", "2"], " ", "S0", " ", "S1", " ", "S2", " ", "S4"}],
       "-", 
      RowBox[{
       SuperscriptBox["a", "2"], " ", 
       SuperscriptBox["c", "2"], " ", 
       SuperscriptBox["d", "2"], " ", "S0", " ", "S1", " ", "S2", " ", "S4"}],
       "-", 
      RowBox[{
       SuperscriptBox["b", "2"], " ", 
       SuperscriptBox["c", "2"], " ", 
       SuperscriptBox["d", "2"], " ", "S0", " ", "S1", " ", "S2", " ", "S4"}],
       "+", 
      RowBox[{
       SuperscriptBox["a", "2"], " ", 
       SuperscriptBox["b", "2"], " ", 
       SuperscriptBox["c", "2"], " ", 
       SuperscriptBox["S1", "2"], " ", "S2", " ", "S4"}], "-", 
      RowBox[{
       SuperscriptBox["b", "4"], " ", 
       SuperscriptBox["c", "2"], " ", 
       SuperscriptBox["S1", "2"], " ", "S2", " ", "S4"}], "+", 
      RowBox[{
       SuperscriptBox["a", "2"], " ", 
       SuperscriptBox["c", "4"], " ", 
       SuperscriptBox["S1", "2"], " ", "S2", " ", "S4"}], "-", 
      RowBox[{
       SuperscriptBox["b", "2"], " ", 
       SuperscriptBox["c", "4"], " ", 
       SuperscriptBox["S1", "2"], " ", "S2", " ", "S4"}], "-", 
      RowBox[{
       SuperscriptBox["a", "2"], " ", 
       SuperscriptBox["b", "2"], " ", 
       SuperscriptBox["d", "2"], " ", 
       SuperscriptBox["S1", "2"], " ", "S2", " ", "S4"}], "+", 
      RowBox[{
       SuperscriptBox["b", "4"], " ", 
       SuperscriptBox["d", "2"], " ", 
       SuperscriptBox["S1", "2"], " ", "S2", " ", "S4"}], "-", 
      RowBox[{
       SuperscriptBox["a", "2"], " ", 
       SuperscriptBox["c", "2"], " ", 
       SuperscriptBox["d", "2"], " ", 
       SuperscriptBox["S1", "2"], " ", "S2", " ", "S4"}], "+", 
      RowBox[{
       SuperscriptBox["b", "2"], " ", 
       SuperscriptBox["c", "2"], " ", 
       SuperscriptBox["d", "2"], " ", 
       SuperscriptBox["S1", "2"], " ", "S2", " ", "S4"}], "+", 
      RowBox[{
       SuperscriptBox["a", "2"], " ", 
       SuperscriptBox["b", "2"], " ", 
       SuperscriptBox["c", "2"], " ", "S0", " ", 
       SuperscriptBox["S2", "2"], " ", "S4"}], "-", 
      RowBox[{
       SuperscriptBox["b", "4"], " ", 
       SuperscriptBox["c", "2"], " ", "S0", " ", 
       SuperscriptBox["S2", "2"], " ", "S4"}], "-", 
      RowBox[{
       SuperscriptBox["a", "2"], " ", 
       SuperscriptBox["c", "4"], " ", "S0", " ", 
       SuperscriptBox["S2", "2"], " ", "S4"}], "+", 
      RowBox[{
       SuperscriptBox["b", "2"], " ", 
       SuperscriptBox["c", "4"], " ", "S0", " ", 
       SuperscriptBox["S2", "2"], " ", "S4"}], "-", 
      RowBox[{
       SuperscriptBox["a", "2"], " ", 
       SuperscriptBox["b", "2"], " ", 
       SuperscriptBox["d", "2"], " ", "S0", " ", 
       SuperscriptBox["S2", "2"], " ", "S4"}], "+", 
      RowBox[{
       SuperscriptBox["b", "4"], " ", 
       SuperscriptBox["d", "2"], " ", "S0", " ", 
       SuperscriptBox["S2", "2"], " ", "S4"}], "+", 
      RowBox[{
       SuperscriptBox["a", "2"], " ", 
       SuperscriptBox["c", "2"], " ", 
       SuperscriptBox["d", "2"], " ", "S0", " ", 
       SuperscriptBox["S2", "2"], " ", "S4"}], "-", 
      RowBox[{
       SuperscriptBox["b", "2"], " ", 
       SuperscriptBox["c", "2"], " ", 
       SuperscriptBox["d", "2"], " ", "S0", " ", 
       SuperscriptBox["S2", "2"], " ", "S4"}], "+", 
      RowBox[{
       SuperscriptBox["a", "2"], " ", 
       SuperscriptBox["b", "2"], " ", 
       SuperscriptBox["c", "2"], " ", "S1", " ", 
       SuperscriptBox["S2", "2"], " ", "S4"}], "+", 
      RowBox[{
       SuperscriptBox["b", "4"], " ", 
       SuperscriptBox["c", "2"], " ", "S1", " ", 
       SuperscriptBox["S2", "2"], " ", "S4"}], "-", 
      RowBox[{
       SuperscriptBox["a", "2"], " ", 
       SuperscriptBox["c", "4"], " ", "S1", " ", 
       SuperscriptBox["S2", "2"], " ", "S4"}], "-", 
      RowBox[{
       SuperscriptBox["b", "2"], " ", 
       SuperscriptBox["c", "4"], " ", "S1", " ", 
       SuperscriptBox["S2", "2"], " ", "S4"}], "-", 
      RowBox[{
       SuperscriptBox["a", "2"], " ", 
       SuperscriptBox["b", "2"], " ", 
       SuperscriptBox["d", "2"], " ", "S1", " ", 
       SuperscriptBox["S2", "2"], " ", "S4"}], "-", 
      RowBox[{
       SuperscriptBox["b", "4"], " ", 
       SuperscriptBox["d", "2"], " ", "S1", " ", 
       SuperscriptBox["S2", "2"], " ", "S4"}], "+", 
      RowBox[{
       SuperscriptBox["a", "2"], " ", 
       SuperscriptBox["c", "2"], " ", 
       SuperscriptBox["d", "2"], " ", "S1", " ", 
       SuperscriptBox["S2", "2"], " ", "S4"}], "+", 
      RowBox[{
       SuperscriptBox["b", "2"], " ", 
       SuperscriptBox["c", "2"], " ", 
       SuperscriptBox["d", "2"], " ", "S1", " ", 
       SuperscriptBox["S2", "2"], " ", "S4"}], "+", 
      RowBox[{
       SuperscriptBox["a", "2"], " ", 
       SuperscriptBox["b", "2"], " ", 
       SuperscriptBox["c", "2"], " ", "S0", " ", "S1", " ", "S3", " ", "S4"}],
       "+", 
      RowBox[{
       SuperscriptBox["b", "4"], " ", 
       SuperscriptBox["c", "2"], " ", "S0", " ", "S1", " ", "S3", " ", "S4"}],
       "-", 
      RowBox[{
       SuperscriptBox["a", "2"], " ", 
       SuperscriptBox["c", "4"], " ", "S0", " ", "S1", " ", "S3", " ", "S4"}],
       "-", 
      RowBox[{
       SuperscriptBox["b", "2"], " ", 
       SuperscriptBox["c", "4"], " ", "S0", " ", "S1", " ", "S3", " ", "S4"}],
       "+", 
      RowBox[{
       SuperscriptBox["a", "2"], " ", 
       SuperscriptBox["b", "2"], " ", 
       SuperscriptBox["d", "2"], " ", "S0", " ", "S1", " ", "S3", " ", "S4"}],
       "+", 
      RowBox[{
       SuperscriptBox["b", "4"], " ", 
       SuperscriptBox["d", "2"], " ", "S0", " ", "S1", " ", "S3", " ", "S4"}],
       "-", 
      RowBox[{
       SuperscriptBox["a", "2"], " ", 
       SuperscriptBox["c", "2"], " ", 
       SuperscriptBox["d", "2"], " ", "S0", " ", "S1", " ", "S3", " ", "S4"}],
       "-", 
      RowBox[{
       SuperscriptBox["b", "2"], " ", 
       SuperscriptBox["c", "2"], " ", 
       SuperscriptBox["d", "2"], " ", "S0", " ", "S1", " ", "S3", " ", "S4"}],
       "+", 
      RowBox[{
       SuperscriptBox["a", "2"], " ", 
       SuperscriptBox["b", "2"], " ", 
       SuperscriptBox["c", "2"], " ", 
       SuperscriptBox["S1", "2"], " ", "S3", " ", "S4"}], "-", 
      RowBox[{
       SuperscriptBox["b", "4"], " ", 
       SuperscriptBox["c", "2"], " ", 
       SuperscriptBox["S1", "2"], " ", "S3", " ", "S4"}], "-", 
      RowBox[{
       SuperscriptBox["a", "2"], " ", 
       SuperscriptBox["c", "4"], " ", 
       SuperscriptBox["S1", "2"], " ", "S3", " ", "S4"}], "+", 
      RowBox[{
       SuperscriptBox["b", "2"], " ", 
       SuperscriptBox["c", "4"], " ", 
       SuperscriptBox["S1", "2"], " ", "S3", " ", "S4"}], "+", 
      RowBox[{
       SuperscriptBox["a", "2"], " ", 
       SuperscriptBox["b", "2"], " ", 
       SuperscriptBox["d", "2"], " ", 
       SuperscriptBox["S1", "2"], " ", "S3", " ", "S4"}], "-", 
      RowBox[{
       SuperscriptBox["b", "4"], " ", 
       SuperscriptBox["d", "2"], " ", 
       SuperscriptBox["S1", "2"], " ", "S3", " ", "S4"}], "-", 
      RowBox[{
       SuperscriptBox["a", "2"], " ", 
       SuperscriptBox["c", "2"], " ", 
       SuperscriptBox["d", "2"], " ", 
       SuperscriptBox["S1", "2"], " ", "S3", " ", "S4"}], "+", 
      RowBox[{
       SuperscriptBox["b", "2"], " ", 
       SuperscriptBox["c", "2"], " ", 
       SuperscriptBox["d", "2"], " ", 
       SuperscriptBox["S1", "2"], " ", "S3", " ", "S4"}], "+", 
      RowBox[{
       SuperscriptBox["a", "2"], " ", 
       SuperscriptBox["b", "2"], " ", 
       SuperscriptBox["c", "2"], " ", "S0", " ", "S2", " ", "S3", " ", "S4"}],
       "-", 
      RowBox[{
       SuperscriptBox["b", "4"], " ", 
       SuperscriptBox["c", "2"], " ", "S0", " ", "S2", " ", "S3", " ", "S4"}],
       "+", 
      RowBox[{
       SuperscriptBox["a", "2"], " ", 
       SuperscriptBox["c", "4"], " ", "S0", " ", "S2", " ", "S3", " ", "S4"}],
       "-", 
      RowBox[{
       SuperscriptBox["b", "2"], " ", 
       SuperscriptBox["c", "4"], " ", "S0", " ", "S2", " ", "S3", " ", "S4"}],
       "+", 
      RowBox[{
       SuperscriptBox["a", "2"], " ", 
       SuperscriptBox["b", "2"], " ", 
       SuperscriptBox["d", "2"], " ", "S0", " ", "S2", " ", "S3", " ", "S4"}],
       "-", 
      RowBox[{
       SuperscriptBox["b", "4"], " ", 
       SuperscriptBox["d", "2"], " ", "S0", " ", "S2", " ", "S3", " ", "S4"}],
       "+", 
      RowBox[{
       SuperscriptBox["a", "2"], " ", 
       SuperscriptBox["c", "2"], " ", 
       SuperscriptBox["d", "2"], " ", "S0", " ", "S2", " ", "S3", " ", "S4"}],
       "-", 
      RowBox[{
       SuperscriptBox["b", "2"], " ", 
       SuperscriptBox["c", "2"], " ", 
       SuperscriptBox["d", "2"], " ", "S0", " ", "S2", " ", "S3", " ", "S4"}],
       "+", 
      RowBox[{
       SuperscriptBox["a", "2"], " ", 
       SuperscriptBox["b", "2"], " ", 
       SuperscriptBox["c", "2"], " ", "S1", " ", "S2", " ", "S3", " ", "S4"}],
       "+", 
      RowBox[{
       SuperscriptBox["b", "4"], " ", 
       SuperscriptBox["c", "2"], " ", "S1", " ", "S2", " ", "S3", " ", "S4"}],
       "+", 
      RowBox[{
       SuperscriptBox["a", "2"], " ", 
       SuperscriptBox["c", "4"], " ", "S1", " ", "S2", " ", "S3", " ", "S4"}],
       "+", 
      RowBox[{
       SuperscriptBox["b", "2"], " ", 
       SuperscriptBox["c", "4"], " ", "S1", " ", "S2", " ", "S3", " ", "S4"}],
       "+", 
      RowBox[{
       SuperscriptBox["a", "2"], " ", 
       SuperscriptBox["b", "2"], " ", 
       SuperscriptBox["d", "2"], " ", "S1", " ", "S2", " ", "S3", " ", "S4"}],
       "+", 
      RowBox[{
       SuperscriptBox["b", "4"], " ", 
       SuperscriptBox["d", "2"], " ", "S1", " ", "S2", " ", "S3", " ", "S4"}],
       "+", 
      RowBox[{
       SuperscriptBox["a", "2"], " ", 
       SuperscriptBox["c", "2"], " ", 
       SuperscriptBox["d", "2"], " ", "S1", " ", "S2", " ", "S3", " ", "S4"}],
       "+", 
      RowBox[{
       SuperscriptBox["b", "2"], " ", 
       SuperscriptBox["c", "2"], " ", 
       SuperscriptBox["d", "2"], " ", "S1", " ", "S2", " ", "S3", " ", 
       "S4"}]}], ")"}]}], ")"}]}]], "Output",
 CellChangeTimes->{3.717087212135877*^9}]
}, Open  ]],

Cell[CellGroupData[{

Cell[BoxData[
 RowBox[{"Simplify", "[", "C0", "]"}]], "Input",
 NumberMarks->False],

Cell[BoxData[
 RowBox[{
  RowBox[{"(", 
   RowBox[{
    SuperscriptBox["a", "2"], " ", "E0", " ", 
    RowBox[{"(", 
     RowBox[{
      RowBox[{
       RowBox[{"-", 
        SuperscriptBox["b", "2"]}], " ", 
       RowBox[{"(", 
        RowBox[{"S0", "+", "S1"}], ")"}], " ", 
       RowBox[{"(", 
        RowBox[{
         RowBox[{
          SuperscriptBox["c", "2"], " ", 
          RowBox[{"(", 
           RowBox[{"S1", "+", "S2"}], ")"}], " ", 
          RowBox[{"(", 
           RowBox[{
            RowBox[{
             SuperscriptBox["d", "2"], " ", 
             RowBox[{"(", 
              RowBox[{"S2", "+", "S3"}], ")"}], " ", 
             RowBox[{"(", 
              RowBox[{"S3", "-", "S4"}], ")"}]}], "+", 
            RowBox[{
             SuperscriptBox["c", "2"], " ", 
             RowBox[{"(", 
              RowBox[{"S2", "-", "S3"}], ")"}], " ", 
             RowBox[{"(", 
              RowBox[{"S3", "+", "S4"}], ")"}]}]}], ")"}]}], "+", 
         RowBox[{
          SuperscriptBox["b", "2"], " ", 
          RowBox[{"(", 
           RowBox[{"S1", "-", "S2"}], ")"}], " ", 
          RowBox[{"(", 
           RowBox[{
            RowBox[{
             SuperscriptBox["d", "2"], " ", 
             RowBox[{"(", 
              RowBox[{"S2", "-", "S3"}], ")"}], " ", 
             RowBox[{"(", 
              RowBox[{"S3", "-", "S4"}], ")"}]}], "+", 
            RowBox[{
             SuperscriptBox["c", "2"], " ", 
             RowBox[{"(", 
              RowBox[{"S2", "+", "S3"}], ")"}], " ", 
             RowBox[{"(", 
              RowBox[{"S3", "+", "S4"}], ")"}]}]}], ")"}]}]}], ")"}]}], "-", 
      RowBox[{
       SuperscriptBox["a", "2"], " ", 
       RowBox[{"(", 
        RowBox[{"S0", "-", "S1"}], ")"}], " ", 
       RowBox[{"(", 
        RowBox[{
         RowBox[{
          SuperscriptBox["c", "2"], " ", 
          RowBox[{"(", 
           RowBox[{"S1", "-", "S2"}], ")"}], " ", 
          RowBox[{"(", 
           RowBox[{
            RowBox[{
             SuperscriptBox["d", "2"], " ", 
             RowBox[{"(", 
              RowBox[{"S2", "+", "S3"}], ")"}], " ", 
             RowBox[{"(", 
              RowBox[{"S3", "-", "S4"}], ")"}]}], "+", 
            RowBox[{
             SuperscriptBox["c", "2"], " ", 
             RowBox[{"(", 
              RowBox[{"S2", "-", "S3"}], ")"}], " ", 
             RowBox[{"(", 
              RowBox[{"S3", "+", "S4"}], ")"}]}]}], ")"}]}], "+", 
         RowBox[{
          SuperscriptBox["b", "2"], " ", 
          RowBox[{"(", 
           RowBox[{"S1", "+", "S2"}], ")"}], " ", 
          RowBox[{"(", 
           RowBox[{
            RowBox[{
             SuperscriptBox["d", "2"], " ", 
             RowBox[{"(", 
              RowBox[{"S2", "-", "S3"}], ")"}], " ", 
             RowBox[{"(", 
              RowBox[{"S3", "-", "S4"}], ")"}]}], "+", 
            RowBox[{
             SuperscriptBox["c", "2"], " ", 
             RowBox[{"(", 
              RowBox[{"S2", "+", "S3"}], ")"}], " ", 
             RowBox[{"(", 
              RowBox[{"S3", "+", "S4"}], ")"}]}]}], ")"}]}]}], ")"}]}]}], 
     ")"}]}], ")"}], "/", 
  RowBox[{"(", 
   RowBox[{
    RowBox[{
     SuperscriptBox["b", "2"], " ", 
     RowBox[{"(", 
      RowBox[{"S0", "-", "S1"}], ")"}], " ", 
     RowBox[{"(", 
      RowBox[{
       RowBox[{
        SuperscriptBox["c", "2"], " ", 
        RowBox[{"(", 
         RowBox[{"S1", "+", "S2"}], ")"}], " ", 
        RowBox[{"(", 
         RowBox[{
          RowBox[{
           SuperscriptBox["d", "2"], " ", 
           RowBox[{"(", 
            RowBox[{"S2", "+", "S3"}], ")"}], " ", 
           RowBox[{"(", 
            RowBox[{"S3", "-", "S4"}], ")"}]}], "+", 
          RowBox[{
           SuperscriptBox["c", "2"], " ", 
           RowBox[{"(", 
            RowBox[{"S2", "-", "S3"}], ")"}], " ", 
           RowBox[{"(", 
            RowBox[{"S3", "+", "S4"}], ")"}]}]}], ")"}]}], "+", 
       RowBox[{
        SuperscriptBox["b", "2"], " ", 
        RowBox[{"(", 
         RowBox[{"S1", "-", "S2"}], ")"}], " ", 
        RowBox[{"(", 
         RowBox[{
          RowBox[{
           SuperscriptBox["d", "2"], " ", 
           RowBox[{"(", 
            RowBox[{"S2", "-", "S3"}], ")"}], " ", 
           RowBox[{"(", 
            RowBox[{"S3", "-", "S4"}], ")"}]}], "+", 
          RowBox[{
           SuperscriptBox["c", "2"], " ", 
           RowBox[{"(", 
            RowBox[{"S2", "+", "S3"}], ")"}], " ", 
           RowBox[{"(", 
            RowBox[{"S3", "+", "S4"}], ")"}]}]}], ")"}]}]}], ")"}]}], "+", 
    RowBox[{
     SuperscriptBox["a", "2"], " ", 
     RowBox[{"(", 
      RowBox[{"S0", "+", "S1"}], ")"}], " ", 
     RowBox[{"(", 
      RowBox[{
       RowBox[{
        SuperscriptBox["c", "2"], " ", 
        RowBox[{"(", 
         RowBox[{"S1", "-", "S2"}], ")"}], " ", 
        RowBox[{"(", 
         RowBox[{
          RowBox[{
           SuperscriptBox["d", "2"], " ", 
           RowBox[{"(", 
            RowBox[{"S2", "+", "S3"}], ")"}], " ", 
           RowBox[{"(", 
            RowBox[{"S3", "-", "S4"}], ")"}]}], "+", 
          RowBox[{
           SuperscriptBox["c", "2"], " ", 
           RowBox[{"(", 
            RowBox[{"S2", "-", "S3"}], ")"}], " ", 
           RowBox[{"(", 
            RowBox[{"S3", "+", "S4"}], ")"}]}]}], ")"}]}], "+", 
       RowBox[{
        SuperscriptBox["b", "2"], " ", 
        RowBox[{"(", 
         RowBox[{"S1", "+", "S2"}], ")"}], " ", 
        RowBox[{"(", 
         RowBox[{
          RowBox[{
           SuperscriptBox["d", "2"], " ", 
           RowBox[{"(", 
            RowBox[{"S2", "-", "S3"}], ")"}], " ", 
           RowBox[{"(", 
            RowBox[{"S3", "-", "S4"}], ")"}]}], "+", 
          RowBox[{
           SuperscriptBox["c", "2"], " ", 
           RowBox[{"(", 
            RowBox[{"S2", "+", "S3"}], ")"}], " ", 
           RowBox[{"(", 
            RowBox[{"S3", "+", "S4"}], ")"}]}]}], ")"}]}]}], ")"}]}]}], 
   ")"}]}]], "Output",
 CellChangeTimes->{3.7170872260816746`*^9}]
}, Open  ]],

Cell[CellGroupData[{

Cell[BoxData[
 RowBox[{"A1", "=", 
  RowBox[{"-", 
   RowBox[{"(", 
    RowBox[{
     RowBox[{"(", 
      RowBox[{"2", " ", "E0", " ", "S0", " ", 
       RowBox[{"(", 
        RowBox[{
         RowBox[{"-", 
          FractionBox[
           RowBox[{"2", " ", "S1", " ", "S2", " ", 
            RowBox[{"(", 
             RowBox[{
              RowBox[{"-", 
               FractionBox[
                RowBox[{"2", " ", "S2", " ", "S3", " ", 
                 RowBox[{"(", 
                  RowBox[{
                   FractionBox["S3", "d"], "+", 
                   FractionBox["S4", "d"]}], ")"}]}], 
                SuperscriptBox["c", "3"]]}], "-", 
              RowBox[{
               RowBox[{"(", 
                RowBox[{
                 RowBox[{"-", 
                  FractionBox["S2", 
                   SuperscriptBox["c", "3"]]}], "+", 
                 FractionBox["S3", 
                  SuperscriptBox["c", "3"]]}], ")"}], " ", 
               RowBox[{"(", 
                RowBox[{
                 RowBox[{"S3", " ", 
                  RowBox[{"(", 
                   RowBox[{
                    FractionBox["S3", "d"], "+", 
                    FractionBox["S4", "d"]}], ")"}]}], "+", 
                 FractionBox[
                  RowBox[{"S3", " ", 
                   RowBox[{"(", 
                    RowBox[{
                    RowBox[{
                    RowBox[{"-", "d"}], " ", "S3"}], "+", 
                    RowBox[{"d", " ", "S4"}]}], ")"}]}], 
                  SuperscriptBox["c", "2"]]}], ")"}]}]}], ")"}]}], 
           SuperscriptBox["b", "3"]]}], "-", 
         RowBox[{
          RowBox[{"(", 
           RowBox[{
            RowBox[{"-", 
             FractionBox["S1", 
              SuperscriptBox["b", "3"]]}], "+", 
            FractionBox["S2", 
             SuperscriptBox["b", "3"]]}], ")"}], " ", 
          RowBox[{"(", 
           RowBox[{
            RowBox[{"S2", " ", 
             RowBox[{"(", 
              RowBox[{
               RowBox[{"-", 
                FractionBox[
                 RowBox[{"2", " ", "S2", " ", "S3", " ", 
                  RowBox[{"(", 
                   RowBox[{
                    FractionBox["S3", "d"], "+", 
                    FractionBox["S4", "d"]}], ")"}]}], 
                 SuperscriptBox["c", "3"]]}], "-", 
               RowBox[{
                RowBox[{"(", 
                 RowBox[{
                  RowBox[{"-", 
                   FractionBox["S2", 
                    SuperscriptBox["c", "3"]]}], "+", 
                  FractionBox["S3", 
                   SuperscriptBox["c", "3"]]}], ")"}], " ", 
                RowBox[{"(", 
                 RowBox[{
                  RowBox[{"S3", " ", 
                   RowBox[{"(", 
                    RowBox[{
                    FractionBox["S3", "d"], "+", 
                    FractionBox["S4", "d"]}], ")"}]}], "+", 
                  FractionBox[
                   RowBox[{"S3", " ", 
                    RowBox[{"(", 
                    RowBox[{
                    RowBox[{
                    RowBox[{"-", "d"}], " ", "S3"}], "+", 
                    RowBox[{"d", " ", "S4"}]}], ")"}]}], 
                   SuperscriptBox["c", "2"]]}], ")"}]}]}], ")"}]}], "+", 
            FractionBox[
             RowBox[{"S2", " ", 
              RowBox[{"(", 
               RowBox[{
                RowBox[{"-", 
                 FractionBox[
                  RowBox[{"2", " ", "S3", " ", 
                   RowBox[{"(", 
                    RowBox[{
                    RowBox[{"-", 
                    FractionBox[
                    RowBox[{"S2", " ", "S3"}], "d"]}], "-", 
                    FractionBox[
                    RowBox[{"S2", " ", "S4"}], "d"]}], ")"}]}], "c"]}], "-", 
                RowBox[{
                 RowBox[{"(", 
                  RowBox[{
                   FractionBox["S2", "c"], "+", 
                   FractionBox["S3", "c"]}], ")"}], " ", 
                 RowBox[{"(", 
                  RowBox[{
                   RowBox[{"S3", " ", 
                    RowBox[{"(", 
                    RowBox[{
                    FractionBox["S3", "d"], "+", 
                    FractionBox["S4", "d"]}], ")"}]}], "+", 
                   FractionBox[
                    RowBox[{"S3", " ", 
                    RowBox[{"(", 
                    RowBox[{
                    RowBox[{
                    RowBox[{"-", "d"}], " ", "S3"}], "+", 
                    RowBox[{"d", " ", "S4"}]}], ")"}]}], 
                    SuperscriptBox["c", "2"]]}], ")"}]}]}], ")"}]}], 
             SuperscriptBox["b", "2"]]}], ")"}]}]}], ")"}]}], ")"}], "/", 
     RowBox[{"(", 
      RowBox[{"a", " ", 
       RowBox[{"(", 
        RowBox[{
         RowBox[{
          RowBox[{"-", 
           RowBox[{"(", 
            RowBox[{
             RowBox[{"-", 
              FractionBox["S0", "a"]}], "-", 
             FractionBox["S1", "a"]}], ")"}]}], " ", 
          RowBox[{"(", 
           RowBox[{
            RowBox[{"-", 
             FractionBox[
              RowBox[{"2", " ", "S1", " ", "S2", " ", 
               RowBox[{"(", 
                RowBox[{
                 RowBox[{"-", 
                  FractionBox[
                   RowBox[{"2", " ", "S2", " ", "S3", " ", 
                    RowBox[{"(", 
                    RowBox[{
                    FractionBox["S3", "d"], "+", 
                    FractionBox["S4", "d"]}], ")"}]}], 
                   SuperscriptBox["c", "3"]]}], "-", 
                 RowBox[{
                  RowBox[{"(", 
                   RowBox[{
                    RowBox[{"-", 
                    FractionBox["S2", 
                    SuperscriptBox["c", "3"]]}], "+", 
                    FractionBox["S3", 
                    SuperscriptBox["c", "3"]]}], ")"}], " ", 
                  RowBox[{"(", 
                   RowBox[{
                    RowBox[{"S3", " ", 
                    RowBox[{"(", 
                    RowBox[{
                    FractionBox["S3", "d"], "+", 
                    FractionBox["S4", "d"]}], ")"}]}], "+", 
                    FractionBox[
                    RowBox[{"S3", " ", 
                    RowBox[{"(", 
                    RowBox[{
                    RowBox[{
                    RowBox[{"-", "d"}], " ", "S3"}], "+", 
                    RowBox[{"d", " ", "S4"}]}], ")"}]}], 
                    SuperscriptBox["c", "2"]]}], ")"}]}]}], ")"}]}], 
              SuperscriptBox["b", "3"]]}], "-", 
            RowBox[{
             RowBox[{"(", 
              RowBox[{
               RowBox[{"-", 
                FractionBox["S1", 
                 SuperscriptBox["b", "3"]]}], "+", 
               FractionBox["S2", 
                SuperscriptBox["b", "3"]]}], ")"}], " ", 
             RowBox[{"(", 
              RowBox[{
               RowBox[{"S2", " ", 
                RowBox[{"(", 
                 RowBox[{
                  RowBox[{"-", 
                   FractionBox[
                    RowBox[{"2", " ", "S2", " ", "S3", " ", 
                    RowBox[{"(", 
                    RowBox[{
                    FractionBox["S3", "d"], "+", 
                    FractionBox["S4", "d"]}], ")"}]}], 
                    SuperscriptBox["c", "3"]]}], "-", 
                  RowBox[{
                   RowBox[{"(", 
                    RowBox[{
                    RowBox[{"-", 
                    FractionBox["S2", 
                    SuperscriptBox["c", "3"]]}], "+", 
                    FractionBox["S3", 
                    SuperscriptBox["c", "3"]]}], ")"}], " ", 
                   RowBox[{"(", 
                    RowBox[{
                    RowBox[{"S3", " ", 
                    RowBox[{"(", 
                    RowBox[{
                    FractionBox["S3", "d"], "+", 
                    FractionBox["S4", "d"]}], ")"}]}], "+", 
                    FractionBox[
                    RowBox[{"S3", " ", 
                    RowBox[{"(", 
                    RowBox[{
                    RowBox[{
                    RowBox[{"-", "d"}], " ", "S3"}], "+", 
                    RowBox[{"d", " ", "S4"}]}], ")"}]}], 
                    SuperscriptBox["c", "2"]]}], ")"}]}]}], ")"}]}], "+", 
               FractionBox[
                RowBox[{"S2", " ", 
                 RowBox[{"(", 
                  RowBox[{
                   RowBox[{"-", 
                    FractionBox[
                    RowBox[{"2", " ", "S3", " ", 
                    RowBox[{"(", 
                    RowBox[{
                    RowBox[{"-", 
                    FractionBox[
                    RowBox[{"S2", " ", "S3"}], "d"]}], "-", 
                    FractionBox[
                    RowBox[{"S2", " ", "S4"}], "d"]}], ")"}]}], "c"]}], "-", 
                   RowBox[{
                    RowBox[{"(", 
                    RowBox[{
                    FractionBox["S2", "c"], "+", 
                    FractionBox["S3", "c"]}], ")"}], " ", 
                    RowBox[{"(", 
                    RowBox[{
                    RowBox[{"S3", " ", 
                    RowBox[{"(", 
                    RowBox[{
                    FractionBox["S3", "d"], "+", 
                    FractionBox["S4", "d"]}], ")"}]}], "+", 
                    FractionBox[
                    RowBox[{"S3", " ", 
                    RowBox[{"(", 
                    RowBox[{
                    RowBox[{
                    RowBox[{"-", "d"}], " ", "S3"}], "+", 
                    RowBox[{"d", " ", "S4"}]}], ")"}]}], 
                    SuperscriptBox["c", "2"]]}], ")"}]}]}], ")"}]}], 
                SuperscriptBox["b", "2"]]}], ")"}]}]}], ")"}]}], "+", 
         RowBox[{
          RowBox[{"(", 
           RowBox[{
            RowBox[{"-", 
             FractionBox["S0", 
              SuperscriptBox["a", "3"]]}], "+", 
            FractionBox["S1", 
             SuperscriptBox["a", "3"]]}], ")"}], " ", 
          RowBox[{"(", 
           RowBox[{
            FractionBox[
             RowBox[{"2", " ", "S1", " ", "S2", " ", 
              RowBox[{"(", 
               RowBox[{
                RowBox[{"-", 
                 FractionBox[
                  RowBox[{"2", " ", "S2", " ", "S3", " ", 
                   RowBox[{"(", 
                    RowBox[{
                    FractionBox["S3", "d"], "+", 
                    FractionBox["S4", "d"]}], ")"}]}], 
                  SuperscriptBox["c", "3"]]}], "-", 
                RowBox[{
                 RowBox[{"(", 
                  RowBox[{
                   RowBox[{"-", 
                    FractionBox["S2", 
                    SuperscriptBox["c", "3"]]}], "+", 
                   FractionBox["S3", 
                    SuperscriptBox["c", "3"]]}], ")"}], " ", 
                 RowBox[{"(", 
                  RowBox[{
                   RowBox[{"S3", " ", 
                    RowBox[{"(", 
                    RowBox[{
                    FractionBox["S3", "d"], "+", 
                    FractionBox["S4", "d"]}], ")"}]}], "+", 
                   FractionBox[
                    RowBox[{"S3", " ", 
                    RowBox[{"(", 
                    RowBox[{
                    RowBox[{
                    RowBox[{"-", "d"}], " ", "S3"}], "+", 
                    RowBox[{"d", " ", "S4"}]}], ")"}]}], 
                    SuperscriptBox["c", "2"]]}], ")"}]}]}], ")"}]}], "b"], 
            "-", 
            RowBox[{
             RowBox[{"(", 
              RowBox[{
               FractionBox["S1", "b"], "+", 
               FractionBox["S2", "b"]}], ")"}], " ", 
             RowBox[{"(", 
              RowBox[{
               RowBox[{"S2", " ", 
                RowBox[{"(", 
                 RowBox[{
                  RowBox[{"-", 
                   FractionBox[
                    RowBox[{"2", " ", "S2", " ", "S3", " ", 
                    RowBox[{"(", 
                    RowBox[{
                    FractionBox["S3", "d"], "+", 
                    FractionBox["S4", "d"]}], ")"}]}], 
                    SuperscriptBox["c", "3"]]}], "-", 
                  RowBox[{
                   RowBox[{"(", 
                    RowBox[{
                    RowBox[{"-", 
                    FractionBox["S2", 
                    SuperscriptBox["c", "3"]]}], "+", 
                    FractionBox["S3", 
                    SuperscriptBox["c", "3"]]}], ")"}], " ", 
                   RowBox[{"(", 
                    RowBox[{
                    RowBox[{"S3", " ", 
                    RowBox[{"(", 
                    RowBox[{
                    FractionBox["S3", "d"], "+", 
                    FractionBox["S4", "d"]}], ")"}]}], "+", 
                    FractionBox[
                    RowBox[{"S3", " ", 
                    RowBox[{"(", 
                    RowBox[{
                    RowBox[{
                    RowBox[{"-", "d"}], " ", "S3"}], "+", 
                    RowBox[{"d", " ", "S4"}]}], ")"}]}], 
                    SuperscriptBox["c", "2"]]}], ")"}]}]}], ")"}]}], "+", 
               FractionBox[
                RowBox[{"S2", " ", 
                 RowBox[{"(", 
                  RowBox[{
                   RowBox[{"-", 
                    FractionBox[
                    RowBox[{"2", " ", "S3", " ", 
                    RowBox[{"(", 
                    RowBox[{
                    RowBox[{"-", 
                    FractionBox[
                    RowBox[{"S2", " ", "S3"}], "d"]}], "-", 
                    FractionBox[
                    RowBox[{"S2", " ", "S4"}], "d"]}], ")"}]}], "c"]}], "-", 
                   RowBox[{
                    RowBox[{"(", 
                    RowBox[{
                    FractionBox["S2", "c"], "+", 
                    FractionBox["S3", "c"]}], ")"}], " ", 
                    RowBox[{"(", 
                    RowBox[{
                    RowBox[{"S3", " ", 
                    RowBox[{"(", 
                    RowBox[{
                    FractionBox["S3", "d"], "+", 
                    FractionBox["S4", "d"]}], ")"}]}], "+", 
                    FractionBox[
                    RowBox[{"S3", " ", 
                    RowBox[{"(", 
                    RowBox[{
                    RowBox[{
                    RowBox[{"-", "d"}], " ", "S3"}], "+", 
                    RowBox[{"d", " ", "S4"}]}], ")"}]}], 
                    SuperscriptBox["c", "2"]]}], ")"}]}]}], ")"}]}], 
                SuperscriptBox["b", "2"]]}], ")"}]}]}], ")"}]}]}], ")"}]}], 
      ")"}]}], ")"}]}]}]], "Input",
 CellChangeTimes->{{3.7170872376713376`*^9, 3.7170872670250163`*^9}}],

Cell[BoxData[
 RowBox[{"-", 
  RowBox[{"(", 
   RowBox[{
    RowBox[{"(", 
     RowBox[{"2", " ", "E0", " ", "S0", " ", 
      RowBox[{"(", 
       RowBox[{
        RowBox[{"-", 
         FractionBox[
          RowBox[{"2", " ", "S1", " ", "S2", " ", 
           RowBox[{"(", 
            RowBox[{
             RowBox[{"-", 
              FractionBox[
               RowBox[{"2", " ", "S2", " ", "S3", " ", 
                RowBox[{"(", 
                 RowBox[{
                  FractionBox["S3", "d"], "+", 
                  FractionBox["S4", "d"]}], ")"}]}], 
               SuperscriptBox["c", "3"]]}], "-", 
             RowBox[{
              RowBox[{"(", 
               RowBox[{
                RowBox[{"-", 
                 FractionBox["S2", 
                  SuperscriptBox["c", "3"]]}], "+", 
                FractionBox["S3", 
                 SuperscriptBox["c", "3"]]}], ")"}], " ", 
              RowBox[{"(", 
               RowBox[{
                RowBox[{"S3", " ", 
                 RowBox[{"(", 
                  RowBox[{
                   FractionBox["S3", "d"], "+", 
                   FractionBox["S4", "d"]}], ")"}]}], "+", 
                FractionBox[
                 RowBox[{"S3", " ", 
                  RowBox[{"(", 
                   RowBox[{
                    RowBox[{
                    RowBox[{"-", "d"}], " ", "S3"}], "+", 
                    RowBox[{"d", " ", "S4"}]}], ")"}]}], 
                 SuperscriptBox["c", "2"]]}], ")"}]}]}], ")"}]}], 
          SuperscriptBox["b", "3"]]}], "-", 
        RowBox[{
         RowBox[{"(", 
          RowBox[{
           RowBox[{"-", 
            FractionBox["S1", 
             SuperscriptBox["b", "3"]]}], "+", 
           FractionBox["S2", 
            SuperscriptBox["b", "3"]]}], ")"}], " ", 
         RowBox[{"(", 
          RowBox[{
           RowBox[{"S2", " ", 
            RowBox[{"(", 
             RowBox[{
              RowBox[{"-", 
               FractionBox[
                RowBox[{"2", " ", "S2", " ", "S3", " ", 
                 RowBox[{"(", 
                  RowBox[{
                   FractionBox["S3", "d"], "+", 
                   FractionBox["S4", "d"]}], ")"}]}], 
                SuperscriptBox["c", "3"]]}], "-", 
              RowBox[{
               RowBox[{"(", 
                RowBox[{
                 RowBox[{"-", 
                  FractionBox["S2", 
                   SuperscriptBox["c", "3"]]}], "+", 
                 FractionBox["S3", 
                  SuperscriptBox["c", "3"]]}], ")"}], " ", 
               RowBox[{"(", 
                RowBox[{
                 RowBox[{"S3", " ", 
                  RowBox[{"(", 
                   RowBox[{
                    FractionBox["S3", "d"], "+", 
                    FractionBox["S4", "d"]}], ")"}]}], "+", 
                 FractionBox[
                  RowBox[{"S3", " ", 
                   RowBox[{"(", 
                    RowBox[{
                    RowBox[{
                    RowBox[{"-", "d"}], " ", "S3"}], "+", 
                    RowBox[{"d", " ", "S4"}]}], ")"}]}], 
                  SuperscriptBox["c", "2"]]}], ")"}]}]}], ")"}]}], "+", 
           FractionBox[
            RowBox[{"S2", " ", 
             RowBox[{"(", 
              RowBox[{
               RowBox[{"-", 
                FractionBox[
                 RowBox[{"2", " ", "S3", " ", 
                  RowBox[{"(", 
                   RowBox[{
                    RowBox[{"-", 
                    FractionBox[
                    RowBox[{"S2", " ", "S3"}], "d"]}], "-", 
                    FractionBox[
                    RowBox[{"S2", " ", "S4"}], "d"]}], ")"}]}], "c"]}], "-", 
               RowBox[{
                RowBox[{"(", 
                 RowBox[{
                  FractionBox["S2", "c"], "+", 
                  FractionBox["S3", "c"]}], ")"}], " ", 
                RowBox[{"(", 
                 RowBox[{
                  RowBox[{"S3", " ", 
                   RowBox[{"(", 
                    RowBox[{
                    FractionBox["S3", "d"], "+", 
                    FractionBox["S4", "d"]}], ")"}]}], "+", 
                  FractionBox[
                   RowBox[{"S3", " ", 
                    RowBox[{"(", 
                    RowBox[{
                    RowBox[{
                    RowBox[{"-", "d"}], " ", "S3"}], "+", 
                    RowBox[{"d", " ", "S4"}]}], ")"}]}], 
                   SuperscriptBox["c", "2"]]}], ")"}]}]}], ")"}]}], 
            SuperscriptBox["b", "2"]]}], ")"}]}]}], ")"}]}], ")"}], "/", 
    RowBox[{"(", 
     RowBox[{"a", " ", 
      RowBox[{"(", 
       RowBox[{
        RowBox[{
         RowBox[{"(", 
          RowBox[{
           FractionBox["S0", "a"], "+", 
           FractionBox["S1", "a"]}], ")"}], " ", 
         RowBox[{"(", 
          RowBox[{
           RowBox[{"-", 
            FractionBox[
             RowBox[{"2", " ", "S1", " ", "S2", " ", 
              RowBox[{"(", 
               RowBox[{
                RowBox[{"-", 
                 FractionBox[
                  RowBox[{"2", " ", "S2", " ", "S3", " ", 
                   RowBox[{"(", 
                    RowBox[{
                    FractionBox["S3", "d"], "+", 
                    FractionBox["S4", "d"]}], ")"}]}], 
                  SuperscriptBox["c", "3"]]}], "-", 
                RowBox[{
                 RowBox[{"(", 
                  RowBox[{
                   RowBox[{"-", 
                    FractionBox["S2", 
                    SuperscriptBox["c", "3"]]}], "+", 
                   FractionBox["S3", 
                    SuperscriptBox["c", "3"]]}], ")"}], " ", 
                 RowBox[{"(", 
                  RowBox[{
                   RowBox[{"S3", " ", 
                    RowBox[{"(", 
                    RowBox[{
                    FractionBox["S3", "d"], "+", 
                    FractionBox["S4", "d"]}], ")"}]}], "+", 
                   FractionBox[
                    RowBox[{"S3", " ", 
                    RowBox[{"(", 
                    RowBox[{
                    RowBox[{
                    RowBox[{"-", "d"}], " ", "S3"}], "+", 
                    RowBox[{"d", " ", "S4"}]}], ")"}]}], 
                    SuperscriptBox["c", "2"]]}], ")"}]}]}], ")"}]}], 
             SuperscriptBox["b", "3"]]}], "-", 
           RowBox[{
            RowBox[{"(", 
             RowBox[{
              RowBox[{"-", 
               FractionBox["S1", 
                SuperscriptBox["b", "3"]]}], "+", 
              FractionBox["S2", 
               SuperscriptBox["b", "3"]]}], ")"}], " ", 
            RowBox[{"(", 
             RowBox[{
              RowBox[{"S2", " ", 
               RowBox[{"(", 
                RowBox[{
                 RowBox[{"-", 
                  FractionBox[
                   RowBox[{"2", " ", "S2", " ", "S3", " ", 
                    RowBox[{"(", 
                    RowBox[{
                    FractionBox["S3", "d"], "+", 
                    FractionBox["S4", "d"]}], ")"}]}], 
                   SuperscriptBox["c", "3"]]}], "-", 
                 RowBox[{
                  RowBox[{"(", 
                   RowBox[{
                    RowBox[{"-", 
                    FractionBox["S2", 
                    SuperscriptBox["c", "3"]]}], "+", 
                    FractionBox["S3", 
                    SuperscriptBox["c", "3"]]}], ")"}], " ", 
                  RowBox[{"(", 
                   RowBox[{
                    RowBox[{"S3", " ", 
                    RowBox[{"(", 
                    RowBox[{
                    FractionBox["S3", "d"], "+", 
                    FractionBox["S4", "d"]}], ")"}]}], "+", 
                    FractionBox[
                    RowBox[{"S3", " ", 
                    RowBox[{"(", 
                    RowBox[{
                    RowBox[{
                    RowBox[{"-", "d"}], " ", "S3"}], "+", 
                    RowBox[{"d", " ", "S4"}]}], ")"}]}], 
                    SuperscriptBox["c", "2"]]}], ")"}]}]}], ")"}]}], "+", 
              FractionBox[
               RowBox[{"S2", " ", 
                RowBox[{"(", 
                 RowBox[{
                  RowBox[{"-", 
                   FractionBox[
                    RowBox[{"2", " ", "S3", " ", 
                    RowBox[{"(", 
                    RowBox[{
                    RowBox[{"-", 
                    FractionBox[
                    RowBox[{"S2", " ", "S3"}], "d"]}], "-", 
                    FractionBox[
                    RowBox[{"S2", " ", "S4"}], "d"]}], ")"}]}], "c"]}], "-", 
                  RowBox[{
                   RowBox[{"(", 
                    RowBox[{
                    FractionBox["S2", "c"], "+", 
                    FractionBox["S3", "c"]}], ")"}], " ", 
                   RowBox[{"(", 
                    RowBox[{
                    RowBox[{"S3", " ", 
                    RowBox[{"(", 
                    RowBox[{
                    FractionBox["S3", "d"], "+", 
                    FractionBox["S4", "d"]}], ")"}]}], "+", 
                    FractionBox[
                    RowBox[{"S3", " ", 
                    RowBox[{"(", 
                    RowBox[{
                    RowBox[{
                    RowBox[{"-", "d"}], " ", "S3"}], "+", 
                    RowBox[{"d", " ", "S4"}]}], ")"}]}], 
                    SuperscriptBox["c", "2"]]}], ")"}]}]}], ")"}]}], 
               SuperscriptBox["b", "2"]]}], ")"}]}]}], ")"}]}], "+", 
        RowBox[{
         RowBox[{"(", 
          RowBox[{
           RowBox[{"-", 
            FractionBox["S0", 
             SuperscriptBox["a", "3"]]}], "+", 
           FractionBox["S1", 
            SuperscriptBox["a", "3"]]}], ")"}], " ", 
         RowBox[{"(", 
          RowBox[{
           FractionBox[
            RowBox[{"2", " ", "S1", " ", "S2", " ", 
             RowBox[{"(", 
              RowBox[{
               RowBox[{"-", 
                FractionBox[
                 RowBox[{"2", " ", "S2", " ", "S3", " ", 
                  RowBox[{"(", 
                   RowBox[{
                    FractionBox["S3", "d"], "+", 
                    FractionBox["S4", "d"]}], ")"}]}], 
                 SuperscriptBox["c", "3"]]}], "-", 
               RowBox[{
                RowBox[{"(", 
                 RowBox[{
                  RowBox[{"-", 
                   FractionBox["S2", 
                    SuperscriptBox["c", "3"]]}], "+", 
                  FractionBox["S3", 
                   SuperscriptBox["c", "3"]]}], ")"}], " ", 
                RowBox[{"(", 
                 RowBox[{
                  RowBox[{"S3", " ", 
                   RowBox[{"(", 
                    RowBox[{
                    FractionBox["S3", "d"], "+", 
                    FractionBox["S4", "d"]}], ")"}]}], "+", 
                  FractionBox[
                   RowBox[{"S3", " ", 
                    RowBox[{"(", 
                    RowBox[{
                    RowBox[{
                    RowBox[{"-", "d"}], " ", "S3"}], "+", 
                    RowBox[{"d", " ", "S4"}]}], ")"}]}], 
                   SuperscriptBox["c", "2"]]}], ")"}]}]}], ")"}]}], "b"], "-", 
           RowBox[{
            RowBox[{"(", 
             RowBox[{
              FractionBox["S1", "b"], "+", 
              FractionBox["S2", "b"]}], ")"}], " ", 
            RowBox[{"(", 
             RowBox[{
              RowBox[{"S2", " ", 
               RowBox[{"(", 
                RowBox[{
                 RowBox[{"-", 
                  FractionBox[
                   RowBox[{"2", " ", "S2", " ", "S3", " ", 
                    RowBox[{"(", 
                    RowBox[{
                    FractionBox["S3", "d"], "+", 
                    FractionBox["S4", "d"]}], ")"}]}], 
                   SuperscriptBox["c", "3"]]}], "-", 
                 RowBox[{
                  RowBox[{"(", 
                   RowBox[{
                    RowBox[{"-", 
                    FractionBox["S2", 
                    SuperscriptBox["c", "3"]]}], "+", 
                    FractionBox["S3", 
                    SuperscriptBox["c", "3"]]}], ")"}], " ", 
                  RowBox[{"(", 
                   RowBox[{
                    RowBox[{"S3", " ", 
                    RowBox[{"(", 
                    RowBox[{
                    FractionBox["S3", "d"], "+", 
                    FractionBox["S4", "d"]}], ")"}]}], "+", 
                    FractionBox[
                    RowBox[{"S3", " ", 
                    RowBox[{"(", 
                    RowBox[{
                    RowBox[{
                    RowBox[{"-", "d"}], " ", "S3"}], "+", 
                    RowBox[{"d", " ", "S4"}]}], ")"}]}], 
                    SuperscriptBox["c", "2"]]}], ")"}]}]}], ")"}]}], "+", 
              FractionBox[
               RowBox[{"S2", " ", 
                RowBox[{"(", 
                 RowBox[{
                  RowBox[{"-", 
                   FractionBox[
                    RowBox[{"2", " ", "S3", " ", 
                    RowBox[{"(", 
                    RowBox[{
                    RowBox[{"-", 
                    FractionBox[
                    RowBox[{"S2", " ", "S3"}], "d"]}], "-", 
                    FractionBox[
                    RowBox[{"S2", " ", "S4"}], "d"]}], ")"}]}], "c"]}], "-", 
                  RowBox[{
                   RowBox[{"(", 
                    RowBox[{
                    FractionBox["S2", "c"], "+", 
                    FractionBox["S3", "c"]}], ")"}], " ", 
                   RowBox[{"(", 
                    RowBox[{
                    RowBox[{"S3", " ", 
                    RowBox[{"(", 
                    RowBox[{
                    FractionBox["S3", "d"], "+", 
                    FractionBox["S4", "d"]}], ")"}]}], "+", 
                    FractionBox[
                    RowBox[{"S3", " ", 
                    RowBox[{"(", 
                    RowBox[{
                    RowBox[{
                    RowBox[{"-", "d"}], " ", "S3"}], "+", 
                    RowBox[{"d", " ", "S4"}]}], ")"}]}], 
                    SuperscriptBox["c", "2"]]}], ")"}]}]}], ")"}]}], 
               SuperscriptBox["b", "2"]]}], ")"}]}]}], ")"}]}]}], ")"}]}], 
     ")"}]}], ")"}]}]], "Output",
 CellChangeTimes->{3.717087270042189*^9}]
}, Open  ]],

Cell[CellGroupData[{

Cell[BoxData[
 RowBox[{"FullSimplify", "[", "A1", "]"}]], "Input",
 NumberMarks->False],

Cell[BoxData[
 RowBox[{"-", 
  RowBox[{"(", 
   RowBox[{
    RowBox[{"(", 
     RowBox[{"2", " ", 
      SuperscriptBox["a", "2"], " ", "E0", " ", "S0", " ", 
      RowBox[{"(", 
       RowBox[{
        RowBox[{
         SuperscriptBox["c", "2"], " ", 
         RowBox[{"(", 
          RowBox[{"S1", "-", "S2"}], ")"}], " ", 
         RowBox[{"(", 
          RowBox[{
           RowBox[{
            SuperscriptBox["d", "2"], " ", 
            RowBox[{"(", 
             RowBox[{"S2", "+", "S3"}], ")"}], " ", 
            RowBox[{"(", 
             RowBox[{"S3", "-", "S4"}], ")"}]}], "+", 
           RowBox[{
            SuperscriptBox["c", "2"], " ", 
            RowBox[{"(", 
             RowBox[{"S2", "-", "S3"}], ")"}], " ", 
            RowBox[{"(", 
             RowBox[{"S3", "+", "S4"}], ")"}]}]}], ")"}]}], "+", 
        RowBox[{
         SuperscriptBox["b", "2"], " ", 
         RowBox[{"(", 
          RowBox[{"S1", "+", "S2"}], ")"}], " ", 
         RowBox[{"(", 
          RowBox[{
           RowBox[{
            SuperscriptBox["d", "2"], " ", 
            RowBox[{"(", 
             RowBox[{"S2", "-", "S3"}], ")"}], " ", 
            RowBox[{"(", 
             RowBox[{"S3", "-", "S4"}], ")"}]}], "+", 
           RowBox[{
            SuperscriptBox["c", "2"], " ", 
            RowBox[{"(", 
             RowBox[{"S2", "+", "S3"}], ")"}], " ", 
            RowBox[{"(", 
             RowBox[{"S3", "+", "S4"}], ")"}]}]}], ")"}]}]}], ")"}]}], ")"}], 
    "/", 
    RowBox[{"(", 
     RowBox[{
      RowBox[{
       SuperscriptBox["b", "2"], " ", 
       RowBox[{"(", 
        RowBox[{"S0", "-", "S1"}], ")"}], " ", 
       RowBox[{"(", 
        RowBox[{
         RowBox[{
          SuperscriptBox["c", "2"], " ", 
          RowBox[{"(", 
           RowBox[{"S1", "+", "S2"}], ")"}], " ", 
          RowBox[{"(", 
           RowBox[{
            RowBox[{
             SuperscriptBox["d", "2"], " ", 
             RowBox[{"(", 
              RowBox[{"S2", "+", "S3"}], ")"}], " ", 
             RowBox[{"(", 
              RowBox[{"S3", "-", "S4"}], ")"}]}], "+", 
            RowBox[{
             SuperscriptBox["c", "2"], " ", 
             RowBox[{"(", 
              RowBox[{"S2", "-", "S3"}], ")"}], " ", 
             RowBox[{"(", 
              RowBox[{"S3", "+", "S4"}], ")"}]}]}], ")"}]}], "+", 
         RowBox[{
          SuperscriptBox["b", "2"], " ", 
          RowBox[{"(", 
           RowBox[{"S1", "-", "S2"}], ")"}], " ", 
          RowBox[{"(", 
           RowBox[{
            RowBox[{
             SuperscriptBox["d", "2"], " ", 
             RowBox[{"(", 
              RowBox[{"S2", "-", "S3"}], ")"}], " ", 
             RowBox[{"(", 
              RowBox[{"S3", "-", "S4"}], ")"}]}], "+", 
            RowBox[{
             SuperscriptBox["c", "2"], " ", 
             RowBox[{"(", 
              RowBox[{"S2", "+", "S3"}], ")"}], " ", 
             RowBox[{"(", 
              RowBox[{"S3", "+", "S4"}], ")"}]}]}], ")"}]}]}], ")"}]}], "+", 
      RowBox[{
       SuperscriptBox["a", "2"], " ", 
       RowBox[{"(", 
        RowBox[{"S0", "+", "S1"}], ")"}], " ", 
       RowBox[{"(", 
        RowBox[{
         RowBox[{
          SuperscriptBox["c", "2"], " ", 
          RowBox[{"(", 
           RowBox[{"S1", "-", "S2"}], ")"}], " ", 
          RowBox[{"(", 
           RowBox[{
            RowBox[{
             SuperscriptBox["d", "2"], " ", 
             RowBox[{"(", 
              RowBox[{"S2", "+", "S3"}], ")"}], " ", 
             RowBox[{"(", 
              RowBox[{"S3", "-", "S4"}], ")"}]}], "+", 
            RowBox[{
             SuperscriptBox["c", "2"], " ", 
             RowBox[{"(", 
              RowBox[{"S2", "-", "S3"}], ")"}], " ", 
             RowBox[{"(", 
              RowBox[{"S3", "+", "S4"}], ")"}]}]}], ")"}]}], "+", 
         RowBox[{
          SuperscriptBox["b", "2"], " ", 
          RowBox[{"(", 
           RowBox[{"S1", "+", "S2"}], ")"}], " ", 
          RowBox[{"(", 
           RowBox[{
            RowBox[{
             SuperscriptBox["d", "2"], " ", 
             RowBox[{"(", 
              RowBox[{"S2", "-", "S3"}], ")"}], " ", 
             RowBox[{"(", 
              RowBox[{"S3", "-", "S4"}], ")"}]}], "+", 
            RowBox[{
             SuperscriptBox["c", "2"], " ", 
             RowBox[{"(", 
              RowBox[{"S2", "+", "S3"}], ")"}], " ", 
             RowBox[{"(", 
              RowBox[{"S3", "+", "S4"}], ")"}]}]}], ")"}]}]}], ")"}]}]}], 
     ")"}]}], ")"}]}]], "Output",
 CellChangeTimes->{3.717087281888867*^9}]
}, Open  ]],

Cell[CellGroupData[{

Cell[BoxData[
 RowBox[{"C1", "=", 
  RowBox[{"-", 
   RowBox[{"(", 
    RowBox[{
     RowBox[{"(", 
      RowBox[{"2", " ", "E0", " ", "S0", " ", 
       RowBox[{"(", 
        RowBox[{
         RowBox[{
          SuperscriptBox["a", "2"], " ", 
          SuperscriptBox["b", "4"], " ", 
          SuperscriptBox["c", "2"], " ", "S1", " ", "S2", " ", "S3"}], "+", 
         RowBox[{
          SuperscriptBox["a", "2"], " ", 
          SuperscriptBox["b", "2"], " ", 
          SuperscriptBox["c", "4"], " ", "S1", " ", "S2", " ", "S3"}], "+", 
         RowBox[{
          SuperscriptBox["a", "2"], " ", 
          SuperscriptBox["b", "4"], " ", 
          SuperscriptBox["d", "2"], " ", "S1", " ", "S2", " ", "S3"}], "+", 
         RowBox[{
          SuperscriptBox["a", "2"], " ", 
          SuperscriptBox["b", "2"], " ", 
          SuperscriptBox["c", "2"], " ", 
          SuperscriptBox["d", "2"], " ", "S1", " ", "S2", " ", "S3"}], "-", 
         RowBox[{
          SuperscriptBox["a", "2"], " ", 
          SuperscriptBox["b", "4"], " ", 
          SuperscriptBox["c", "2"], " ", 
          SuperscriptBox["S2", "2"], " ", "S3"}], "+", 
         RowBox[{
          SuperscriptBox["a", "2"], " ", 
          SuperscriptBox["b", "2"], " ", 
          SuperscriptBox["c", "4"], " ", 
          SuperscriptBox["S2", "2"], " ", "S3"}], "-", 
         RowBox[{
          SuperscriptBox["a", "2"], " ", 
          SuperscriptBox["b", "4"], " ", 
          SuperscriptBox["d", "2"], " ", 
          SuperscriptBox["S2", "2"], " ", "S3"}], "+", 
         RowBox[{
          SuperscriptBox["a", "2"], " ", 
          SuperscriptBox["b", "2"], " ", 
          SuperscriptBox["c", "2"], " ", 
          SuperscriptBox["d", "2"], " ", 
          SuperscriptBox["S2", "2"], " ", "S3"}], "+", 
         RowBox[{
          SuperscriptBox["a", "2"], " ", 
          SuperscriptBox["b", "4"], " ", 
          SuperscriptBox["c", "2"], " ", "S1", " ", 
          SuperscriptBox["S3", "2"]}], "-", 
         RowBox[{
          SuperscriptBox["a", "2"], " ", 
          SuperscriptBox["b", "2"], " ", 
          SuperscriptBox["c", "4"], " ", "S1", " ", 
          SuperscriptBox["S3", "2"]}], "-", 
         RowBox[{
          SuperscriptBox["a", "2"], " ", 
          SuperscriptBox["b", "4"], " ", 
          SuperscriptBox["d", "2"], " ", "S1", " ", 
          SuperscriptBox["S3", "2"]}], "+", 
         RowBox[{
          SuperscriptBox["a", "2"], " ", 
          SuperscriptBox["b", "2"], " ", 
          SuperscriptBox["c", "2"], " ", 
          SuperscriptBox["d", "2"], " ", "S1", " ", 
          SuperscriptBox["S3", "2"]}], "-", 
         RowBox[{
          SuperscriptBox["a", "2"], " ", 
          SuperscriptBox["b", "4"], " ", 
          SuperscriptBox["c", "2"], " ", "S2", " ", 
          SuperscriptBox["S3", "2"]}], "-", 
         RowBox[{
          SuperscriptBox["a", "2"], " ", 
          SuperscriptBox["b", "2"], " ", 
          SuperscriptBox["c", "4"], " ", "S2", " ", 
          SuperscriptBox["S3", "2"]}], "+", 
         RowBox[{
          SuperscriptBox["a", "2"], " ", 
          SuperscriptBox["b", "4"], " ", 
          SuperscriptBox["d", "2"], " ", "S2", " ", 
          SuperscriptBox["S3", "2"]}], "+", 
         RowBox[{
          SuperscriptBox["a", "2"], " ", 
          SuperscriptBox["b", "2"], " ", 
          SuperscriptBox["c", "2"], " ", 
          SuperscriptBox["d", "2"], " ", "S2", " ", 
          SuperscriptBox["S3", "2"]}], "+", 
         RowBox[{
          SuperscriptBox["a", "2"], " ", 
          SuperscriptBox["b", "4"], " ", 
          SuperscriptBox["c", "2"], " ", "S1", " ", "S2", " ", "S4"}], "+", 
         RowBox[{
          SuperscriptBox["a", "2"], " ", 
          SuperscriptBox["b", "2"], " ", 
          SuperscriptBox["c", "4"], " ", "S1", " ", "S2", " ", "S4"}], "-", 
         RowBox[{
          SuperscriptBox["a", "2"], " ", 
          SuperscriptBox["b", "4"], " ", 
          SuperscriptBox["d", "2"], " ", "S1", " ", "S2", " ", "S4"}], "-", 
         RowBox[{
          SuperscriptBox["a", "2"], " ", 
          SuperscriptBox["b", "2"], " ", 
          SuperscriptBox["c", "2"], " ", 
          SuperscriptBox["d", "2"], " ", "S1", " ", "S2", " ", "S4"}], "-", 
         RowBox[{
          SuperscriptBox["a", "2"], " ", 
          SuperscriptBox["b", "4"], " ", 
          SuperscriptBox["c", "2"], " ", 
          SuperscriptBox["S2", "2"], " ", "S4"}], "+", 
         RowBox[{
          SuperscriptBox["a", "2"], " ", 
          SuperscriptBox["b", "2"], " ", 
          SuperscriptBox["c", "4"], " ", 
          SuperscriptBox["S2", "2"], " ", "S4"}], "+", 
         RowBox[{
          SuperscriptBox["a", "2"], " ", 
          SuperscriptBox["b", "4"], " ", 
          SuperscriptBox["d", "2"], " ", 
          SuperscriptBox["S2", "2"], " ", "S4"}], "-", 
         RowBox[{
          SuperscriptBox["a", "2"], " ", 
          SuperscriptBox["b", "2"], " ", 
          SuperscriptBox["c", "2"], " ", 
          SuperscriptBox["d", "2"], " ", 
          SuperscriptBox["S2", "2"], " ", "S4"}], "+", 
         RowBox[{
          SuperscriptBox["a", "2"], " ", 
          SuperscriptBox["b", "4"], " ", 
          SuperscriptBox["c", "2"], " ", "S1", " ", "S3", " ", "S4"}], "-", 
         RowBox[{
          SuperscriptBox["a", "2"], " ", 
          SuperscriptBox["b", "2"], " ", 
          SuperscriptBox["c", "4"], " ", "S1", " ", "S3", " ", "S4"}], "+", 
         RowBox[{
          SuperscriptBox["a", "2"], " ", 
          SuperscriptBox["b", "4"], " ", 
          SuperscriptBox["d", "2"], " ", "S1", " ", "S3", " ", "S4"}], "-", 
         RowBox[{
          SuperscriptBox["a", "2"], " ", 
          SuperscriptBox["b", "2"], " ", 
          SuperscriptBox["c", "2"], " ", 
          SuperscriptBox["d", "2"], " ", "S1", " ", "S3", " ", "S4"}], "-", 
         RowBox[{
          SuperscriptBox["a", "2"], " ", 
          SuperscriptBox["b", "4"], " ", 
          SuperscriptBox["c", "2"], " ", "S2", " ", "S3", " ", "S4"}], "-", 
         RowBox[{
          SuperscriptBox["a", "2"], " ", 
          SuperscriptBox["b", "2"], " ", 
          SuperscriptBox["c", "4"], " ", "S2", " ", "S3", " ", "S4"}], "-", 
         RowBox[{
          SuperscriptBox["a", "2"], " ", 
          SuperscriptBox["b", "4"], " ", 
          SuperscriptBox["d", "2"], " ", "S2", " ", "S3", " ", "S4"}], "-", 
         RowBox[{
          SuperscriptBox["a", "2"], " ", 
          SuperscriptBox["b", "2"], " ", 
          SuperscriptBox["c", "2"], " ", 
          SuperscriptBox["d", "2"], " ", "S2", " ", "S3", " ", "S4"}]}], 
        ")"}]}], ")"}], "/", 
     RowBox[{"(", 
      RowBox[{
       RowBox[{
        SuperscriptBox["a", "2"], " ", 
        SuperscriptBox["b", "2"], " ", 
        SuperscriptBox["c", "2"], " ", "S0", " ", "S1", " ", "S2", " ", 
        "S3"}], "+", 
       RowBox[{
        SuperscriptBox["b", "4"], " ", 
        SuperscriptBox["c", "2"], " ", "S0", " ", "S1", " ", "S2", " ", 
        "S3"}], "+", 
       RowBox[{
        SuperscriptBox["a", "2"], " ", 
        SuperscriptBox["c", "4"], " ", "S0", " ", "S1", " ", "S2", " ", 
        "S3"}], "+", 
       RowBox[{
        SuperscriptBox["b", "2"], " ", 
        SuperscriptBox["c", "4"], " ", "S0", " ", "S1", " ", "S2", " ", 
        "S3"}], "+", 
       RowBox[{
        SuperscriptBox["a", "2"], " ", 
        SuperscriptBox["b", "2"], " ", 
        SuperscriptBox["d", "2"], " ", "S0", " ", "S1", " ", "S2", " ", 
        "S3"}], "+", 
       RowBox[{
        SuperscriptBox["b", "4"], " ", 
        SuperscriptBox["d", "2"], " ", "S0", " ", "S1", " ", "S2", " ", 
        "S3"}], "+", 
       RowBox[{
        SuperscriptBox["a", "2"], " ", 
        SuperscriptBox["c", "2"], " ", 
        SuperscriptBox["d", "2"], " ", "S0", " ", "S1", " ", "S2", " ", 
        "S3"}], "+", 
       RowBox[{
        SuperscriptBox["b", "2"], " ", 
        SuperscriptBox["c", "2"], " ", 
        SuperscriptBox["d", "2"], " ", "S0", " ", "S1", " ", "S2", " ", 
        "S3"}], "+", 
       RowBox[{
        SuperscriptBox["a", "2"], " ", 
        SuperscriptBox["b", "2"], " ", 
        SuperscriptBox["c", "2"], " ", 
        SuperscriptBox["S1", "2"], " ", "S2", " ", "S3"}], "-", 
       RowBox[{
        SuperscriptBox["b", "4"], " ", 
        SuperscriptBox["c", "2"], " ", 
        SuperscriptBox["S1", "2"], " ", "S2", " ", "S3"}], "+", 
       RowBox[{
        SuperscriptBox["a", "2"], " ", 
        SuperscriptBox["c", "4"], " ", 
        SuperscriptBox["S1", "2"], " ", "S2", " ", "S3"}], "-", 
       RowBox[{
        SuperscriptBox["b", "2"], " ", 
        SuperscriptBox["c", "4"], " ", 
        SuperscriptBox["S1", "2"], " ", "S2", " ", "S3"}], "+", 
       RowBox[{
        SuperscriptBox["a", "2"], " ", 
        SuperscriptBox["b", "2"], " ", 
        SuperscriptBox["d", "2"], " ", 
        SuperscriptBox["S1", "2"], " ", "S2", " ", "S3"}], "-", 
       RowBox[{
        SuperscriptBox["b", "4"], " ", 
        SuperscriptBox["d", "2"], " ", 
        SuperscriptBox["S1", "2"], " ", "S2", " ", "S3"}], "+", 
       RowBox[{
        SuperscriptBox["a", "2"], " ", 
        SuperscriptBox["c", "2"], " ", 
        SuperscriptBox["d", "2"], " ", 
        SuperscriptBox["S1", "2"], " ", "S2", " ", "S3"}], "-", 
       RowBox[{
        SuperscriptBox["b", "2"], " ", 
        SuperscriptBox["c", "2"], " ", 
        SuperscriptBox["d", "2"], " ", 
        SuperscriptBox["S1", "2"], " ", "S2", " ", "S3"}], "+", 
       RowBox[{
        SuperscriptBox["a", "2"], " ", 
        SuperscriptBox["b", "2"], " ", 
        SuperscriptBox["c", "2"], " ", "S0", " ", 
        SuperscriptBox["S2", "2"], " ", "S3"}], "-", 
       RowBox[{
        SuperscriptBox["b", "4"], " ", 
        SuperscriptBox["c", "2"], " ", "S0", " ", 
        SuperscriptBox["S2", "2"], " ", "S3"}], "-", 
       RowBox[{
        SuperscriptBox["a", "2"], " ", 
        SuperscriptBox["c", "4"], " ", "S0", " ", 
        SuperscriptBox["S2", "2"], " ", "S3"}], "+", 
       RowBox[{
        SuperscriptBox["b", "2"], " ", 
        SuperscriptBox["c", "4"], " ", "S0", " ", 
        SuperscriptBox["S2", "2"], " ", "S3"}], "+", 
       RowBox[{
        SuperscriptBox["a", "2"], " ", 
        SuperscriptBox["b", "2"], " ", 
        SuperscriptBox["d", "2"], " ", "S0", " ", 
        SuperscriptBox["S2", "2"], " ", "S3"}], "-", 
       RowBox[{
        SuperscriptBox["b", "4"], " ", 
        SuperscriptBox["d", "2"], " ", "S0", " ", 
        SuperscriptBox["S2", "2"], " ", "S3"}], "-", 
       RowBox[{
        SuperscriptBox["a", "2"], " ", 
        SuperscriptBox["c", "2"], " ", 
        SuperscriptBox["d", "2"], " ", "S0", " ", 
        SuperscriptBox["S2", "2"], " ", "S3"}], "+", 
       RowBox[{
        SuperscriptBox["b", "2"], " ", 
        SuperscriptBox["c", "2"], " ", 
        SuperscriptBox["d", "2"], " ", "S0", " ", 
        SuperscriptBox["S2", "2"], " ", "S3"}], "+", 
       RowBox[{
        SuperscriptBox["a", "2"], " ", 
        SuperscriptBox["b", "2"], " ", 
        SuperscriptBox["c", "2"], " ", "S1", " ", 
        SuperscriptBox["S2", "2"], " ", "S3"}], "+", 
       RowBox[{
        SuperscriptBox["b", "4"], " ", 
        SuperscriptBox["c", "2"], " ", "S1", " ", 
        SuperscriptBox["S2", "2"], " ", "S3"}], "-", 
       RowBox[{
        SuperscriptBox["a", "2"], " ", 
        SuperscriptBox["c", "4"], " ", "S1", " ", 
        SuperscriptBox["S2", "2"], " ", "S3"}], "-", 
       RowBox[{
        SuperscriptBox["b", "2"], " ", 
        SuperscriptBox["c", "4"], " ", "S1", " ", 
        SuperscriptBox["S2", "2"], " ", "S3"}], "+", 
       RowBox[{
        SuperscriptBox["a", "2"], " ", 
        SuperscriptBox["b", "2"], " ", 
        SuperscriptBox["d", "2"], " ", "S1", " ", 
        SuperscriptBox["S2", "2"], " ", "S3"}], "+", 
       RowBox[{
        SuperscriptBox["b", "4"], " ", 
        SuperscriptBox["d", "2"], " ", "S1", " ", 
        SuperscriptBox["S2", "2"], " ", "S3"}], "-", 
       RowBox[{
        SuperscriptBox["a", "2"], " ", 
        SuperscriptBox["c", "2"], " ", 
        SuperscriptBox["d", "2"], " ", "S1", " ", 
        SuperscriptBox["S2", "2"], " ", "S3"}], "-", 
       RowBox[{
        SuperscriptBox["b", "2"], " ", 
        SuperscriptBox["c", "2"], " ", 
        SuperscriptBox["d", "2"], " ", "S1", " ", 
        SuperscriptBox["S2", "2"], " ", "S3"}], "+", 
       RowBox[{
        SuperscriptBox["a", "2"], " ", 
        SuperscriptBox["b", "2"], " ", 
        SuperscriptBox["c", "2"], " ", "S0", " ", "S1", " ", 
        SuperscriptBox["S3", "2"]}], "+", 
       RowBox[{
        SuperscriptBox["b", "4"], " ", 
        SuperscriptBox["c", "2"], " ", "S0", " ", "S1", " ", 
        SuperscriptBox["S3", "2"]}], "-", 
       RowBox[{
        SuperscriptBox["a", "2"], " ", 
        SuperscriptBox["c", "4"], " ", "S0", " ", "S1", " ", 
        SuperscriptBox["S3", "2"]}], "-", 
       RowBox[{
        SuperscriptBox["b", "2"], " ", 
        SuperscriptBox["c", "4"], " ", "S0", " ", "S1", " ", 
        SuperscriptBox["S3", "2"]}], "-", 
       RowBox[{
        SuperscriptBox["a", "2"], " ", 
        SuperscriptBox["b", "2"], " ", 
        SuperscriptBox["d", "2"], " ", "S0", " ", "S1", " ", 
        SuperscriptBox["S3", "2"]}], "-", 
       RowBox[{
        SuperscriptBox["b", "4"], " ", 
        SuperscriptBox["d", "2"], " ", "S0", " ", "S1", " ", 
        SuperscriptBox["S3", "2"]}], "+", 
       RowBox[{
        SuperscriptBox["a", "2"], " ", 
        SuperscriptBox["c", "2"], " ", 
        SuperscriptBox["d", "2"], " ", "S0", " ", "S1", " ", 
        SuperscriptBox["S3", "2"]}], "+", 
       RowBox[{
        SuperscriptBox["b", "2"], " ", 
        SuperscriptBox["c", "2"], " ", 
        SuperscriptBox["d", "2"], " ", "S0", " ", "S1", " ", 
        SuperscriptBox["S3", "2"]}], "+", 
       RowBox[{
        SuperscriptBox["a", "2"], " ", 
        SuperscriptBox["b", "2"], " ", 
        SuperscriptBox["c", "2"], " ", 
        SuperscriptBox["S1", "2"], " ", 
        SuperscriptBox["S3", "2"]}], "-", 
       RowBox[{
        SuperscriptBox["b", "4"], " ", 
        SuperscriptBox["c", "2"], " ", 
        SuperscriptBox["S1", "2"], " ", 
        SuperscriptBox["S3", "2"]}], "-", 
       RowBox[{
        SuperscriptBox["a", "2"], " ", 
        SuperscriptBox["c", "4"], " ", 
        SuperscriptBox["S1", "2"], " ", 
        SuperscriptBox["S3", "2"]}], "+", 
       RowBox[{
        SuperscriptBox["b", "2"], " ", 
        SuperscriptBox["c", "4"], " ", 
        SuperscriptBox["S1", "2"], " ", 
        SuperscriptBox["S3", "2"]}], "-", 
       RowBox[{
        SuperscriptBox["a", "2"], " ", 
        SuperscriptBox["b", "2"], " ", 
        SuperscriptBox["d", "2"], " ", 
        SuperscriptBox["S1", "2"], " ", 
        SuperscriptBox["S3", "2"]}], "+", 
       RowBox[{
        SuperscriptBox["b", "4"], " ", 
        SuperscriptBox["d", "2"], " ", 
        SuperscriptBox["S1", "2"], " ", 
        SuperscriptBox["S3", "2"]}], "+", 
       RowBox[{
        SuperscriptBox["a", "2"], " ", 
        SuperscriptBox["c", "2"], " ", 
        SuperscriptBox["d", "2"], " ", 
        SuperscriptBox["S1", "2"], " ", 
        SuperscriptBox["S3", "2"]}], "-", 
       RowBox[{
        SuperscriptBox["b", "2"], " ", 
        SuperscriptBox["c", "2"], " ", 
        SuperscriptBox["d", "2"], " ", 
        SuperscriptBox["S1", "2"], " ", 
        SuperscriptBox["S3", "2"]}], "+", 
       RowBox[{
        SuperscriptBox["a", "2"], " ", 
        SuperscriptBox["b", "2"], " ", 
        SuperscriptBox["c", "2"], " ", "S0", " ", "S2", " ", 
        SuperscriptBox["S3", "2"]}], "-", 
       RowBox[{
        SuperscriptBox["b", "4"], " ", 
        SuperscriptBox["c", "2"], " ", "S0", " ", "S2", " ", 
        SuperscriptBox["S3", "2"]}], "+", 
       RowBox[{
        SuperscriptBox["a", "2"], " ", 
        SuperscriptBox["c", "4"], " ", "S0", " ", "S2", " ", 
        SuperscriptBox["S3", "2"]}], "-", 
       RowBox[{
        SuperscriptBox["b", "2"], " ", 
        SuperscriptBox["c", "4"], " ", "S0", " ", "S2", " ", 
        SuperscriptBox["S3", "2"]}], "-", 
       RowBox[{
        SuperscriptBox["a", "2"], " ", 
        SuperscriptBox["b", "2"], " ", 
        SuperscriptBox["d", "2"], " ", "S0", " ", "S2", " ", 
        SuperscriptBox["S3", "2"]}], "+", 
       RowBox[{
        SuperscriptBox["b", "4"], " ", 
        SuperscriptBox["d", "2"], " ", "S0", " ", "S2", " ", 
        SuperscriptBox["S3", "2"]}], "-", 
       RowBox[{
        SuperscriptBox["a", "2"], " ", 
        SuperscriptBox["c", "2"], " ", 
        SuperscriptBox["d", "2"], " ", "S0", " ", "S2", " ", 
        SuperscriptBox["S3", "2"]}], "+", 
       RowBox[{
        SuperscriptBox["b", "2"], " ", 
        SuperscriptBox["c", "2"], " ", 
        SuperscriptBox["d", "2"], " ", "S0", " ", "S2", " ", 
        SuperscriptBox["S3", "2"]}], "+", 
       RowBox[{
        SuperscriptBox["a", "2"], " ", 
        SuperscriptBox["b", "2"], " ", 
        SuperscriptBox["c", "2"], " ", "S1", " ", "S2", " ", 
        SuperscriptBox["S3", "2"]}], "+", 
       RowBox[{
        SuperscriptBox["b", "4"], " ", 
        SuperscriptBox["c", "2"], " ", "S1", " ", "S2", " ", 
        SuperscriptBox["S3", "2"]}], "+", 
       RowBox[{
        SuperscriptBox["a", "2"], " ", 
        SuperscriptBox["c", "4"], " ", "S1", " ", "S2", " ", 
        SuperscriptBox["S3", "2"]}], "+", 
       RowBox[{
        SuperscriptBox["b", "2"], " ", 
        SuperscriptBox["c", "4"], " ", "S1", " ", "S2", " ", 
        SuperscriptBox["S3", "2"]}], "-", 
       RowBox[{
        SuperscriptBox["a", "2"], " ", 
        SuperscriptBox["b", "2"], " ", 
        SuperscriptBox["d", "2"], " ", "S1", " ", "S2", " ", 
        SuperscriptBox["S3", "2"]}], "-", 
       RowBox[{
        SuperscriptBox["b", "4"], " ", 
        SuperscriptBox["d", "2"], " ", "S1", " ", "S2", " ", 
        SuperscriptBox["S3", "2"]}], "-", 
       RowBox[{
        SuperscriptBox["a", "2"], " ", 
        SuperscriptBox["c", "2"], " ", 
        SuperscriptBox["d", "2"], " ", "S1", " ", "S2", " ", 
        SuperscriptBox["S3", "2"]}], "-", 
       RowBox[{
        SuperscriptBox["b", "2"], " ", 
        SuperscriptBox["c", "2"], " ", 
        SuperscriptBox["d", "2"], " ", "S1", " ", "S2", " ", 
        SuperscriptBox["S3", "2"]}], "+", 
       RowBox[{
        SuperscriptBox["a", "2"], " ", 
        SuperscriptBox["b", "2"], " ", 
        SuperscriptBox["c", "2"], " ", "S0", " ", "S1", " ", "S2", " ", 
        "S4"}], "+", 
       RowBox[{
        SuperscriptBox["b", "4"], " ", 
        SuperscriptBox["c", "2"], " ", "S0", " ", "S1", " ", "S2", " ", 
        "S4"}], "+", 
       RowBox[{
        SuperscriptBox["a", "2"], " ", 
        SuperscriptBox["c", "4"], " ", "S0", " ", "S1", " ", "S2", " ", 
        "S4"}], "+", 
       RowBox[{
        SuperscriptBox["b", "2"], " ", 
        SuperscriptBox["c", "4"], " ", "S0", " ", "S1", " ", "S2", " ", 
        "S4"}], "-", 
       RowBox[{
        SuperscriptBox["a", "2"], " ", 
        SuperscriptBox["b", "2"], " ", 
        SuperscriptBox["d", "2"], " ", "S0", " ", "S1", " ", "S2", " ", 
        "S4"}], "-", 
       RowBox[{
        SuperscriptBox["b", "4"], " ", 
        SuperscriptBox["d", "2"], " ", "S0", " ", "S1", " ", "S2", " ", 
        "S4"}], "-", 
       RowBox[{
        SuperscriptBox["a", "2"], " ", 
        SuperscriptBox["c", "2"], " ", 
        SuperscriptBox["d", "2"], " ", "S0", " ", "S1", " ", "S2", " ", 
        "S4"}], "-", 
       RowBox[{
        SuperscriptBox["b", "2"], " ", 
        SuperscriptBox["c", "2"], " ", 
        SuperscriptBox["d", "2"], " ", "S0", " ", "S1", " ", "S2", " ", 
        "S4"}], "+", 
       RowBox[{
        SuperscriptBox["a", "2"], " ", 
        SuperscriptBox["b", "2"], " ", 
        SuperscriptBox["c", "2"], " ", 
        SuperscriptBox["S1", "2"], " ", "S2", " ", "S4"}], "-", 
       RowBox[{
        SuperscriptBox["b", "4"], " ", 
        SuperscriptBox["c", "2"], " ", 
        SuperscriptBox["S1", "2"], " ", "S2", " ", "S4"}], "+", 
       RowBox[{
        SuperscriptBox["a", "2"], " ", 
        SuperscriptBox["c", "4"], " ", 
        SuperscriptBox["S1", "2"], " ", "S2", " ", "S4"}], "-", 
       RowBox[{
        SuperscriptBox["b", "2"], " ", 
        SuperscriptBox["c", "4"], " ", 
        SuperscriptBox["S1", "2"], " ", "S2", " ", "S4"}], "-", 
       RowBox[{
        SuperscriptBox["a", "2"], " ", 
        SuperscriptBox["b", "2"], " ", 
        SuperscriptBox["d", "2"], " ", 
        SuperscriptBox["S1", "2"], " ", "S2", " ", "S4"}], "+", 
       RowBox[{
        SuperscriptBox["b", "4"], " ", 
        SuperscriptBox["d", "2"], " ", 
        SuperscriptBox["S1", "2"], " ", "S2", " ", "S4"}], "-", 
       RowBox[{
        SuperscriptBox["a", "2"], " ", 
        SuperscriptBox["c", "2"], " ", 
        SuperscriptBox["d", "2"], " ", 
        SuperscriptBox["S1", "2"], " ", "S2", " ", "S4"}], "+", 
       RowBox[{
        SuperscriptBox["b", "2"], " ", 
        SuperscriptBox["c", "2"], " ", 
        SuperscriptBox["d", "2"], " ", 
        SuperscriptBox["S1", "2"], " ", "S2", " ", "S4"}], "+", 
       RowBox[{
        SuperscriptBox["a", "2"], " ", 
        SuperscriptBox["b", "2"], " ", 
        SuperscriptBox["c", "2"], " ", "S0", " ", 
        SuperscriptBox["S2", "2"], " ", "S4"}], "-", 
       RowBox[{
        SuperscriptBox["b", "4"], " ", 
        SuperscriptBox["c", "2"], " ", "S0", " ", 
        SuperscriptBox["S2", "2"], " ", "S4"}], "-", 
       RowBox[{
        SuperscriptBox["a", "2"], " ", 
        SuperscriptBox["c", "4"], " ", "S0", " ", 
        SuperscriptBox["S2", "2"], " ", "S4"}], "+", 
       RowBox[{
        SuperscriptBox["b", "2"], " ", 
        SuperscriptBox["c", "4"], " ", "S0", " ", 
        SuperscriptBox["S2", "2"], " ", "S4"}], "-", 
       RowBox[{
        SuperscriptBox["a", "2"], " ", 
        SuperscriptBox["b", "2"], " ", 
        SuperscriptBox["d", "2"], " ", "S0", " ", 
        SuperscriptBox["S2", "2"], " ", "S4"}], "+", 
       RowBox[{
        SuperscriptBox["b", "4"], " ", 
        SuperscriptBox["d", "2"], " ", "S0", " ", 
        SuperscriptBox["S2", "2"], " ", "S4"}], "+", 
       RowBox[{
        SuperscriptBox["a", "2"], " ", 
        SuperscriptBox["c", "2"], " ", 
        SuperscriptBox["d", "2"], " ", "S0", " ", 
        SuperscriptBox["S2", "2"], " ", "S4"}], "-", 
       RowBox[{
        SuperscriptBox["b", "2"], " ", 
        SuperscriptBox["c", "2"], " ", 
        SuperscriptBox["d", "2"], " ", "S0", " ", 
        SuperscriptBox["S2", "2"], " ", "S4"}], "+", 
       RowBox[{
        SuperscriptBox["a", "2"], " ", 
        SuperscriptBox["b", "2"], " ", 
        SuperscriptBox["c", "2"], " ", "S1", " ", 
        SuperscriptBox["S2", "2"], " ", "S4"}], "+", 
       RowBox[{
        SuperscriptBox["b", "4"], " ", 
        SuperscriptBox["c", "2"], " ", "S1", " ", 
        SuperscriptBox["S2", "2"], " ", "S4"}], "-", 
       RowBox[{
        SuperscriptBox["a", "2"], " ", 
        SuperscriptBox["c", "4"], " ", "S1", " ", 
        SuperscriptBox["S2", "2"], " ", "S4"}], "-", 
       RowBox[{
        SuperscriptBox["b", "2"], " ", 
        SuperscriptBox["c", "4"], " ", "S1", " ", 
        SuperscriptBox["S2", "2"], " ", "S4"}], "-", 
       RowBox[{
        SuperscriptBox["a", "2"], " ", 
        SuperscriptBox["b", "2"], " ", 
        SuperscriptBox["d", "2"], " ", "S1", " ", 
        SuperscriptBox["S2", "2"], " ", "S4"}], "-", 
       RowBox[{
        SuperscriptBox["b", "4"], " ", 
        SuperscriptBox["d", "2"], " ", "S1", " ", 
        SuperscriptBox["S2", "2"], " ", "S4"}], "+", 
       RowBox[{
        SuperscriptBox["a", "2"], " ", 
        SuperscriptBox["c", "2"], " ", 
        SuperscriptBox["d", "2"], " ", "S1", " ", 
        SuperscriptBox["S2", "2"], " ", "S4"}], "+", 
       RowBox[{
        SuperscriptBox["b", "2"], " ", 
        SuperscriptBox["c", "2"], " ", 
        SuperscriptBox["d", "2"], " ", "S1", " ", 
        SuperscriptBox["S2", "2"], " ", "S4"}], "+", 
       RowBox[{
        SuperscriptBox["a", "2"], " ", 
        SuperscriptBox["b", "2"], " ", 
        SuperscriptBox["c", "2"], " ", "S0", " ", "S1", " ", "S3", " ", 
        "S4"}], "+", 
       RowBox[{
        SuperscriptBox["b", "4"], " ", 
        SuperscriptBox["c", "2"], " ", "S0", " ", "S1", " ", "S3", " ", 
        "S4"}], "-", 
       RowBox[{
        SuperscriptBox["a", "2"], " ", 
        SuperscriptBox["c", "4"], " ", "S0", " ", "S1", " ", "S3", " ", 
        "S4"}], "-", 
       RowBox[{
        SuperscriptBox["b", "2"], " ", 
        SuperscriptBox["c", "4"], " ", "S0", " ", "S1", " ", "S3", " ", 
        "S4"}], "+", 
       RowBox[{
        SuperscriptBox["a", "2"], " ", 
        SuperscriptBox["b", "2"], " ", 
        SuperscriptBox["d", "2"], " ", "S0", " ", "S1", " ", "S3", " ", 
        "S4"}], "+", 
       RowBox[{
        SuperscriptBox["b", "4"], " ", 
        SuperscriptBox["d", "2"], " ", "S0", " ", "S1", " ", "S3", " ", 
        "S4"}], "-", 
       RowBox[{
        SuperscriptBox["a", "2"], " ", 
        SuperscriptBox["c", "2"], " ", 
        SuperscriptBox["d", "2"], " ", "S0", " ", "S1", " ", "S3", " ", 
        "S4"}], "-", 
       RowBox[{
        SuperscriptBox["b", "2"], " ", 
        SuperscriptBox["c", "2"], " ", 
        SuperscriptBox["d", "2"], " ", "S0", " ", "S1", " ", "S3", " ", 
        "S4"}], "+", 
       RowBox[{
        SuperscriptBox["a", "2"], " ", 
        SuperscriptBox["b", "2"], " ", 
        SuperscriptBox["c", "2"], " ", 
        SuperscriptBox["S1", "2"], " ", "S3", " ", "S4"}], "-", 
       RowBox[{
        SuperscriptBox["b", "4"], " ", 
        SuperscriptBox["c", "2"], " ", 
        SuperscriptBox["S1", "2"], " ", "S3", " ", "S4"}], "-", 
       RowBox[{
        SuperscriptBox["a", "2"], " ", 
        SuperscriptBox["c", "4"], " ", 
        SuperscriptBox["S1", "2"], " ", "S3", " ", "S4"}], "+", 
       RowBox[{
        SuperscriptBox["b", "2"], " ", 
        SuperscriptBox["c", "4"], " ", 
        SuperscriptBox["S1", "2"], " ", "S3", " ", "S4"}], "+", 
       RowBox[{
        SuperscriptBox["a", "2"], " ", 
        SuperscriptBox["b", "2"], " ", 
        SuperscriptBox["d", "2"], " ", 
        SuperscriptBox["S1", "2"], " ", "S3", " ", "S4"}], "-", 
       RowBox[{
        SuperscriptBox["b", "4"], " ", 
        SuperscriptBox["d", "2"], " ", 
        SuperscriptBox["S1", "2"], " ", "S3", " ", "S4"}], "-", 
       RowBox[{
        SuperscriptBox["a", "2"], " ", 
        SuperscriptBox["c", "2"], " ", 
        SuperscriptBox["d", "2"], " ", 
        SuperscriptBox["S1", "2"], " ", "S3", " ", "S4"}], "+", 
       RowBox[{
        SuperscriptBox["b", "2"], " ", 
        SuperscriptBox["c", "2"], " ", 
        SuperscriptBox["d", "2"], " ", 
        SuperscriptBox["S1", "2"], " ", "S3", " ", "S4"}], "+", 
       RowBox[{
        SuperscriptBox["a", "2"], " ", 
        SuperscriptBox["b", "2"], " ", 
        SuperscriptBox["c", "2"], " ", "S0", " ", "S2", " ", "S3", " ", 
        "S4"}], "-", 
       RowBox[{
        SuperscriptBox["b", "4"], " ", 
        SuperscriptBox["c", "2"], " ", "S0", " ", "S2", " ", "S3", " ", 
        "S4"}], "+", 
       RowBox[{
        SuperscriptBox["a", "2"], " ", 
        SuperscriptBox["c", "4"], " ", "S0", " ", "S2", " ", "S3", " ", 
        "S4"}], "-", 
       RowBox[{
        SuperscriptBox["b", "2"], " ", 
        SuperscriptBox["c", "4"], " ", "S0", " ", "S2", " ", "S3", " ", 
        "S4"}], "+", 
       RowBox[{
        SuperscriptBox["a", "2"], " ", 
        SuperscriptBox["b", "2"], " ", 
        SuperscriptBox["d", "2"], " ", "S0", " ", "S2", " ", "S3", " ", 
        "S4"}], "-", 
       RowBox[{
        SuperscriptBox["b", "4"], " ", 
        SuperscriptBox["d", "2"], " ", "S0", " ", "S2", " ", "S3", " ", 
        "S4"}], "+", 
       RowBox[{
        SuperscriptBox["a", "2"], " ", 
        SuperscriptBox["c", "2"], " ", 
        SuperscriptBox["d", "2"], " ", "S0", " ", "S2", " ", "S3", " ", 
        "S4"}], "-", 
       RowBox[{
        SuperscriptBox["b", "2"], " ", 
        SuperscriptBox["c", "2"], " ", 
        SuperscriptBox["d", "2"], " ", "S0", " ", "S2", " ", "S3", " ", 
        "S4"}], "+", 
       RowBox[{
        SuperscriptBox["a", "2"], " ",
[truncated: 580,508 more chars]
