# Supplementary material for: Shielding effects of myelin sheath on axolemma depolarization under transverse electric field stimulation
Source: PeerJ. 2018 Dec 3;6:e6020. doi: 10.7717/peerj.6020 (PMC6282940; doi:10.7717/peerj.6020)
Supplement: Supplemental Information 5 [file peerj-06-6020-s005.nb]

(* Content-type: application/vnd.wolfram.mathematica *)

(*** Wolfram Notebook File ***)
(* http://www.wolfram.com/nb *)

(* CreatedBy='Mathematica 10.1' *)

(*CacheID: 234*)
(* Internal cache information:
NotebookFileLineBreakTest
NotebookFileLineBreakTest
NotebookDataPosition[       158,          7]
NotebookDataLength[     60260,       1752]
NotebookOptionsPosition[     58713,       1695]
NotebookOutlinePosition[     59207,       1715]
CellTagsIndexPosition[     59164,       1712]
WindowFrame->Normal*)

(* Beginning of Notebook Content *)
Notebook[{
Cell[BoxData[
 RowBox[{
  RowBox[{
   RowBox[{"/*", " ", "Voltage"}], " ", "drop", " ", "across", " ", "the", 
   " ", "myelin", " ", "sheath", " ", "of", " ", "an", " ", "myelinated", " ",
    "axon"}], ",", " ", 
  RowBox[{
  "under", " ", "a", " ", "transverse", " ", "electric", " ", "field", " ", 
   "exposure", " ", "*", 
   RowBox[{"/", " "}]}]}]], "Input",
 CellChangeTimes->{{3.717090568057825*^9, 3.717090641823044*^9}},
 EmphasizeSyntaxErrors->True],

Cell[BoxData[
 RowBox[{
  RowBox[{"/", " ", 
   RowBox[{"*", " ", "Step", " ", "1"}]}], ":", " ", 
  RowBox[{
  "voltage", " ", "distributation", " ", "inside", " ", "the", " ", "myelin", 
   " ", 
   RowBox[{"sheath", "."}], "*", "/"}]}]], "Input",
 CellChangeTimes->{{3.7171627536856723`*^9, 3.7171627781152725`*^9}, {
  3.717166526567931*^9, 3.717166527317939*^9}}],

Cell[CellGroupData[{

Cell[BoxData[
 RowBox[{"V1", "=", 
  RowBox[{"-", 
   RowBox[{"(", 
    RowBox[{
     RowBox[{"(", 
      RowBox[{"2", " ", 
       SuperscriptBox["a", "2"], " ", "E0", " ", "S0", " ", 
       RowBox[{"(", 
        RowBox[{
         RowBox[{
          SuperscriptBox["c", "2"], " ", 
          SuperscriptBox["r", "2"], " ", 
          RowBox[{"(", 
           RowBox[{"S1", "-", "S2"}], ")"}], " ", 
          RowBox[{"(", 
           RowBox[{
            RowBox[{
             SuperscriptBox["d", "2"], " ", 
             RowBox[{"(", 
              RowBox[{"S2", "+", "S3"}], ")"}], " ", 
             RowBox[{"(", 
              RowBox[{"S3", "-", "S4"}], ")"}]}], "+", 
            RowBox[{
             SuperscriptBox["c", "2"], " ", 
             RowBox[{"(", 
              RowBox[{"S2", "-", "S3"}], ")"}], " ", 
             RowBox[{"(", 
              RowBox[{"S3", "+", "S4"}], ")"}]}]}], ")"}]}], "+", 
         RowBox[{
          SuperscriptBox["b", "4"], " ", 
          RowBox[{"(", 
           RowBox[{"S1", "-", "S2"}], ")"}], " ", 
          RowBox[{"(", 
           RowBox[{
            RowBox[{
             SuperscriptBox["d", "2"], " ", 
             RowBox[{"(", 
              RowBox[{"S2", "-", "S3"}], ")"}], " ", 
             RowBox[{"(", 
              RowBox[{"S3", "-", "S4"}], ")"}]}], "+", 
            RowBox[{
             SuperscriptBox["c", "2"], " ", 
             RowBox[{"(", 
              RowBox[{"S2", "+", "S3"}], ")"}], " ", 
             RowBox[{"(", 
              RowBox[{"S3", "+", "S4"}], ")"}]}]}], ")"}]}], "+", 
         RowBox[{
          SuperscriptBox["b", "2"], " ", 
          RowBox[{"(", 
           RowBox[{"S1", "+", "S2"}], ")"}], " ", 
          RowBox[{"(", 
           RowBox[{
            RowBox[{
             SuperscriptBox["d", "2"], " ", 
             SuperscriptBox["r", "2"], " ", 
             RowBox[{"(", 
              RowBox[{"S2", "-", "S3"}], ")"}], " ", 
             RowBox[{"(", 
              RowBox[{"S3", "-", "S4"}], ")"}]}], "+", 
            RowBox[{
             SuperscriptBox["c", "4"], " ", 
             RowBox[{"(", 
              RowBox[{"S2", "-", "S3"}], ")"}], " ", 
             RowBox[{"(", 
              RowBox[{"S3", "+", "S4"}], ")"}]}], "+", 
            RowBox[{
             SuperscriptBox["c", "2"], " ", 
             RowBox[{"(", 
              RowBox[{"S2", "+", "S3"}], ")"}], " ", 
             RowBox[{"(", 
              RowBox[{
               RowBox[{
                SuperscriptBox["d", "2"], " ", 
                RowBox[{"(", 
                 RowBox[{"S3", "-", "S4"}], ")"}]}], "+", 
               RowBox[{
                SuperscriptBox["r", "2"], " ", 
                RowBox[{"(", 
                 RowBox[{"S3", "+", "S4"}], ")"}]}]}], ")"}]}]}], ")"}]}]}], 
        ")"}], " ", 
       RowBox[{"Cos", "[", "\[Theta]", "]"}]}], ")"}], "/", 
     RowBox[{"(", 
      RowBox[{"r", " ", 
       RowBox[{"(", 
        RowBox[{
         RowBox[{
          SuperscriptBox["b", "2"], " ", 
          RowBox[{"(", 
           RowBox[{"S0", "-", "S1"}], ")"}], " ", 
          RowBox[{"(", 
           RowBox[{
            RowBox[{
             SuperscriptBox["c", "2"], " ", 
             RowBox[{"(", 
              RowBox[{"S1", "+", "S2"}], ")"}], " ", 
             RowBox[{"(", 
              RowBox[{
               RowBox[{
                SuperscriptBox["d", "2"], " ", 
                RowBox[{"(", 
                 RowBox[{"S2", "+", "S3"}], ")"}], " ", 
                RowBox[{"(", 
                 RowBox[{"S3", "-", "S4"}], ")"}]}], "+", 
               RowBox[{
                SuperscriptBox["c", "2"], " ", 
                RowBox[{"(", 
                 RowBox[{"S2", "-", "S3"}], ")"}], " ", 
                RowBox[{"(", 
                 RowBox[{"S3", "+", "S4"}], ")"}]}]}], ")"}]}], "+", 
            RowBox[{
             SuperscriptBox["b", "2"], " ", 
             RowBox[{"(", 
              RowBox[{"S1", "-", "S2"}], ")"}], " ", 
             RowBox[{"(", 
              RowBox[{
               RowBox[{
                SuperscriptBox["d", "2"], " ", 
                RowBox[{"(", 
                 RowBox[{"S2", "-", "S3"}], ")"}], " ", 
                RowBox[{"(", 
                 RowBox[{"S3", "-", "S4"}], ")"}]}], "+", 
               RowBox[{
                SuperscriptBox["c", "2"], " ", 
                RowBox[{"(", 
                 RowBox[{"S2", "+", "S3"}], ")"}], " ", 
                RowBox[{"(", 
                 RowBox[{"S3", "+", "S4"}], ")"}]}]}], ")"}]}]}], ")"}]}], 
         "+", 
         RowBox[{
          SuperscriptBox["a", "2"], " ", 
          RowBox[{"(", 
           RowBox[{"S0", "+", "S1"}], ")"}], " ", 
          RowBox[{"(", 
           RowBox[{
            RowBox[{
             SuperscriptBox["c", "2"], " ", 
             RowBox[{"(", 
              RowBox[{"S1", "-", "S2"}], ")"}], " ", 
             RowBox[{"(", 
              RowBox[{
               RowBox[{
                SuperscriptBox["d", "2"], " ", 
                RowBox[{"(", 
                 RowBox[{"S2", "+", "S3"}], ")"}], " ", 
                RowBox[{"(", 
                 RowBox[{"S3", "-", "S4"}], ")"}]}], "+", 
               RowBox[{
                SuperscriptBox["c", "2"], " ", 
                RowBox[{"(", 
                 RowBox[{"S2", "-", "S3"}], ")"}], " ", 
                RowBox[{"(", 
                 RowBox[{"S3", "+", "S4"}], ")"}]}]}], ")"}]}], "+", 
            RowBox[{
             SuperscriptBox["b", "2"], " ", 
             RowBox[{"(", 
              RowBox[{"S1", "+", "S2"}], ")"}], " ", 
             RowBox[{"(", 
              RowBox[{
               RowBox[{
                SuperscriptBox["d", "2"], " ", 
                RowBox[{"(", 
                 RowBox[{"S2", "-", "S3"}], ")"}], " ", 
                RowBox[{"(", 
                 RowBox[{"S3", "-", "S4"}], ")"}]}], "+", 
               RowBox[{
                SuperscriptBox["c", "2"], " ", 
                RowBox[{"(", 
                 RowBox[{"S2", "+", "S3"}], ")"}], " ", 
                RowBox[{"(", 
                 RowBox[{"S3", "+", "S4"}], ")"}]}]}], ")"}]}]}], ")"}]}]}], 
        ")"}]}], ")"}]}], ")"}]}]}]], "Input",
 CellChangeTimes->{{3.7170907113430204`*^9, 3.7170907131451235`*^9}}],

Cell[BoxData[
 RowBox[{"-", 
  RowBox[{"(", 
   RowBox[{
    RowBox[{"(", 
     RowBox[{"2", " ", 
      SuperscriptBox["a", "2"], " ", "E0", " ", "S0", " ", 
      RowBox[{"(", 
       RowBox[{
        RowBox[{
         SuperscriptBox["c", "2"], " ", 
         SuperscriptBox["r", "2"], " ", 
         RowBox[{"(", 
          RowBox[{"S1", "-", "S2"}], ")"}], " ", 
         RowBox[{"(", 
          RowBox[{
           RowBox[{
            SuperscriptBox["d", "2"], " ", 
            RowBox[{"(", 
             RowBox[{"S2", "+", "S3"}], ")"}], " ", 
            RowBox[{"(", 
             RowBox[{"S3", "-", "S4"}], ")"}]}], "+", 
           RowBox[{
            SuperscriptBox["c", "2"], " ", 
            RowBox[{"(", 
             RowBox[{"S2", "-", "S3"}], ")"}], " ", 
            RowBox[{"(", 
             RowBox[{"S3", "+", "S4"}], ")"}]}]}], ")"}]}], "+", 
        RowBox[{
         SuperscriptBox["b", "4"], " ", 
         RowBox[{"(", 
          RowBox[{"S1", "-", "S2"}], ")"}], " ", 
         RowBox[{"(", 
          RowBox[{
           RowBox[{
            SuperscriptBox["d", "2"], " ", 
            RowBox[{"(", 
             RowBox[{"S2", "-", "S3"}], ")"}], " ", 
            RowBox[{"(", 
             RowBox[{"S3", "-", "S4"}], ")"}]}], "+", 
           RowBox[{
            SuperscriptBox["c", "2"], " ", 
            RowBox[{"(", 
             RowBox[{"S2", "+", "S3"}], ")"}], " ", 
            RowBox[{"(", 
             RowBox[{"S3", "+", "S4"}], ")"}]}]}], ")"}]}], "+", 
        RowBox[{
         SuperscriptBox["b", "2"], " ", 
         RowBox[{"(", 
          RowBox[{"S1", "+", "S2"}], ")"}], " ", 
         RowBox[{"(", 
          RowBox[{
           RowBox[{
            SuperscriptBox["d", "2"], " ", 
            SuperscriptBox["r", "2"], " ", 
            RowBox[{"(", 
             RowBox[{"S2", "-", "S3"}], ")"}], " ", 
            RowBox[{"(", 
             RowBox[{"S3", "-", "S4"}], ")"}]}], "+", 
           RowBox[{
            SuperscriptBox["c", "4"], " ", 
            RowBox[{"(", 
             RowBox[{"S2", "-", "S3"}], ")"}], " ", 
            RowBox[{"(", 
             RowBox[{"S3", "+", "S4"}], ")"}]}], "+", 
           RowBox[{
            SuperscriptBox["c", "2"], " ", 
            RowBox[{"(", 
             RowBox[{"S2", "+", "S3"}], ")"}], " ", 
            RowBox[{"(", 
             RowBox[{
              RowBox[{
               SuperscriptBox["d", "2"], " ", 
               RowBox[{"(", 
                RowBox[{"S3", "-", "S4"}], ")"}]}], "+", 
              RowBox[{
               SuperscriptBox["r", "2"], " ", 
               RowBox[{"(", 
                RowBox[{"S3", "+", "S4"}], ")"}]}]}], ")"}]}]}], ")"}]}]}], 
       ")"}], " ", 
      RowBox[{"Cos", "[", "\[Theta]", "]"}]}], ")"}], "/", 
    RowBox[{"(", 
     RowBox[{"r", " ", 
      RowBox[{"(", 
       RowBox[{
        RowBox[{
         SuperscriptBox["b", "2"], " ", 
         RowBox[{"(", 
          RowBox[{"S0", "-", "S1"}], ")"}], " ", 
         RowBox[{"(", 
          RowBox[{
           RowBox[{
            SuperscriptBox["c", "2"], " ", 
            RowBox[{"(", 
             RowBox[{"S1", "+", "S2"}], ")"}], " ", 
            RowBox[{"(", 
             RowBox[{
              RowBox[{
               SuperscriptBox["d", "2"], " ", 
               RowBox[{"(", 
                RowBox[{"S2", "+", "S3"}], ")"}], " ", 
               RowBox[{"(", 
                RowBox[{"S3", "-", "S4"}], ")"}]}], "+", 
              RowBox[{
               SuperscriptBox["c", "2"], " ", 
               RowBox[{"(", 
                RowBox[{"S2", "-", "S3"}], ")"}], " ", 
               RowBox[{"(", 
                RowBox[{"S3", "+", "S4"}], ")"}]}]}], ")"}]}], "+", 
           RowBox[{
            SuperscriptBox["b", "2"], " ", 
            RowBox[{"(", 
             RowBox[{"S1", "-", "S2"}], ")"}], " ", 
            RowBox[{"(", 
             RowBox[{
              RowBox[{
               SuperscriptBox["d", "2"], " ", 
               RowBox[{"(", 
                RowBox[{"S2", "-", "S3"}], ")"}], " ", 
               RowBox[{"(", 
                RowBox[{"S3", "-", "S4"}], ")"}]}], "+", 
              RowBox[{
               SuperscriptBox["c", "2"], " ", 
               RowBox[{"(", 
                RowBox[{"S2", "+", "S3"}], ")"}], " ", 
               RowBox[{"(", 
                RowBox[{"S3", "+", "S4"}], ")"}]}]}], ")"}]}]}], ")"}]}], "+", 
        RowBox[{
         SuperscriptBox["a", "2"], " ", 
         RowBox[{"(", 
          RowBox[{"S0", "+", "S1"}], ")"}], " ", 
         RowBox[{"(", 
          RowBox[{
           RowBox[{
            SuperscriptBox["c", "2"], " ", 
            RowBox[{"(", 
             RowBox[{"S1", "-", "S2"}], ")"}], " ", 
            RowBox[{"(", 
             RowBox[{
              RowBox[{
               SuperscriptBox["d", "2"], " ", 
               RowBox[{"(", 
                RowBox[{"S2", "+", "S3"}], ")"}], " ", 
               RowBox[{"(", 
                RowBox[{"S3", "-", "S4"}], ")"}]}], "+", 
              RowBox[{
               SuperscriptBox["c", "2"], " ", 
               RowBox[{"(", 
                RowBox[{"S2", "-", "S3"}], ")"}], " ", 
               RowBox[{"(", 
                RowBox[{"S3", "+", "S4"}], ")"}]}]}], ")"}]}], "+", 
           RowBox[{
            SuperscriptBox["b", "2"], " ", 
            RowBox[{"(", 
             RowBox[{"S1", "+", "S2"}], ")"}], " ", 
            RowBox[{"(", 
             RowBox[{
              RowBox[{
               SuperscriptBox["d", "2"], " ", 
               RowBox[{"(", 
                RowBox[{"S2", "-", "S3"}], ")"}], " ", 
               RowBox[{"(", 
                RowBox[{"S3", "-", "S4"}], ")"}]}], "+", 
              RowBox[{
               SuperscriptBox["c", "2"], " ", 
               RowBox[{"(", 
                RowBox[{"S2", "+", "S3"}], ")"}], " ", 
               RowBox[{"(", 
                RowBox[{"S3", "+", "S4"}], ")"}]}]}], ")"}]}]}], ")"}]}]}], 
       ")"}]}], ")"}]}], ")"}]}]], "Output",
 CellChangeTimes->{3.717091342109098*^9, 3.7170917536616373`*^9}]
}, Open  ]],

Cell[CellGroupData[{

Cell[BoxData[
 RowBox[{"r", "=", "a"}]], "Input",
 CellChangeTimes->{{3.7016152618747015`*^9, 3.7016152741519012`*^9}}],

Cell[BoxData["a"], "Output",
 CellChangeTimes->{3.7170911750895452`*^9, 3.7170913489704905`*^9, 
  3.717091753667638*^9}]
}, Open  ]],

Cell[CellGroupData[{

Cell[BoxData[
 RowBox[{
  RowBox[{"V1out", "=", 
   RowBox[{"-", 
    RowBox[{"(", 
     RowBox[{
      RowBox[{"(", 
       RowBox[{"2", " ", 
        SuperscriptBox["a", "2"], " ", "E0", " ", "S0", " ", 
        RowBox[{"(", 
         RowBox[{
          RowBox[{
           SuperscriptBox["c", "2"], " ", 
           SuperscriptBox["r", "2"], " ", 
           RowBox[{"(", 
            RowBox[{"S1", "-", "S2"}], ")"}], " ", 
           RowBox[{"(", 
            RowBox[{
             RowBox[{
              SuperscriptBox["d", "2"], " ", 
              RowBox[{"(", 
               RowBox[{"S2", "+", "S3"}], ")"}], " ", 
              RowBox[{"(", 
               RowBox[{"S3", "-", "S4"}], ")"}]}], "+", 
             RowBox[{
              SuperscriptBox["c", "2"], " ", 
              RowBox[{"(", 
               RowBox[{"S2", "-", "S3"}], ")"}], " ", 
              RowBox[{"(", 
               RowBox[{"S3", "+", "S4"}], ")"}]}]}], ")"}]}], "+", 
          RowBox[{
           SuperscriptBox["b", "4"], " ", 
           RowBox[{"(", 
            RowBox[{"S1", "-", "S2"}], ")"}], " ", 
           RowBox[{"(", 
            RowBox[{
             RowBox[{
              SuperscriptBox["d", "2"], " ", 
              RowBox[{"(", 
               RowBox[{"S2", "-", "S3"}], ")"}], " ", 
              RowBox[{"(", 
               RowBox[{"S3", "-", "S4"}], ")"}]}], "+", 
             RowBox[{
              SuperscriptBox["c", "2"], " ", 
              RowBox[{"(", 
               RowBox[{"S2", "+", "S3"}], ")"}], " ", 
              RowBox[{"(", 
               RowBox[{"S3", "+", "S4"}], ")"}]}]}], ")"}]}], "+", 
          RowBox[{
           SuperscriptBox["b", "2"], " ", 
           RowBox[{"(", 
            RowBox[{"S1", "+", "S2"}], ")"}], " ", 
           RowBox[{"(", 
            RowBox[{
             RowBox[{
              SuperscriptBox["d", "2"], " ", 
              SuperscriptBox["r", "2"], " ", 
              RowBox[{"(", 
               RowBox[{"S2", "-", "S3"}], ")"}], " ", 
              RowBox[{"(", 
               RowBox[{"S3", "-", "S4"}], ")"}]}], "+", 
             RowBox[{
              SuperscriptBox["c", "4"], " ", 
              RowBox[{"(", 
               RowBox[{"S2", "-", "S3"}], ")"}], " ", 
              RowBox[{"(", 
               RowBox[{"S3", "+", "S4"}], ")"}]}], "+", 
             RowBox[{
              SuperscriptBox["c", "2"], " ", 
              RowBox[{"(", 
               RowBox[{"S2", "+", "S3"}], ")"}], " ", 
              RowBox[{"(", 
               RowBox[{
                RowBox[{
                 SuperscriptBox["d", "2"], " ", 
                 RowBox[{"(", 
                  RowBox[{"S3", "-", "S4"}], ")"}]}], "+", 
                RowBox[{
                 SuperscriptBox["r", "2"], " ", 
                 RowBox[{"(", 
                  RowBox[{"S3", "+", "S4"}], ")"}]}]}], ")"}]}]}], ")"}]}]}], 
         ")"}], " ", 
        RowBox[{"Cos", "[", "\[Theta]", "]"}]}], ")"}], "/", 
      RowBox[{"(", 
       RowBox[{"r", " ", 
        RowBox[{"(", 
         RowBox[{
          RowBox[{
           SuperscriptBox["b", "2"], " ", 
           RowBox[{"(", 
            RowBox[{"S0", "-", "S1"}], ")"}], " ", 
           RowBox[{"(", 
            RowBox[{
             RowBox[{
              SuperscriptBox["c", "2"], " ", 
              RowBox[{"(", 
               RowBox[{"S1", "+", "S2"}], ")"}], " ", 
              RowBox[{"(", 
               RowBox[{
                RowBox[{
                 SuperscriptBox["d", "2"], " ", 
                 RowBox[{"(", 
                  RowBox[{"S2", "+", "S3"}], ")"}], " ", 
                 RowBox[{"(", 
                  RowBox[{"S3", "-", "S4"}], ")"}]}], "+", 
                RowBox[{
                 SuperscriptBox["c", "2"], " ", 
                 RowBox[{"(", 
                  RowBox[{"S2", "-", "S3"}], ")"}], " ", 
                 RowBox[{"(", 
                  RowBox[{"S3", "+", "S4"}], ")"}]}]}], ")"}]}], "+", 
             RowBox[{
              SuperscriptBox["b", "2"], " ", 
              RowBox[{"(", 
               RowBox[{"S1", "-", "S2"}], ")"}], " ", 
              RowBox[{"(", 
               RowBox[{
                RowBox[{
                 SuperscriptBox["d", "2"], " ", 
                 RowBox[{"(", 
                  RowBox[{"S2", "-", "S3"}], ")"}], " ", 
                 RowBox[{"(", 
                  RowBox[{"S3", "-", "S4"}], ")"}]}], "+", 
                RowBox[{
                 SuperscriptBox["c", "2"], " ", 
                 RowBox[{"(", 
                  RowBox[{"S2", "+", "S3"}], ")"}], " ", 
                 RowBox[{"(", 
                  RowBox[{"S3", "+", "S4"}], ")"}]}]}], ")"}]}]}], ")"}]}], 
          "+", 
          RowBox[{
           SuperscriptBox["a", "2"], " ", 
           RowBox[{"(", 
            RowBox[{"S0", "+", "S1"}], ")"}], " ", 
           RowBox[{"(", 
            RowBox[{
             RowBox[{
              SuperscriptBox["c", "2"], " ", 
              RowBox[{"(", 
               RowBox[{"S1", "-", "S2"}], ")"}], " ", 
              RowBox[{"(", 
               RowBox[{
                RowBox[{
                 SuperscriptBox["d", "2"], " ", 
                 RowBox[{"(", 
                  RowBox[{"S2", "+", "S3"}], ")"}], " ", 
                 RowBox[{"(", 
                  RowBox[{"S3", "-", "S4"}], ")"}]}], "+", 
                RowBox[{
                 SuperscriptBox["c", "2"], " ", 
                 RowBox[{"(", 
                  RowBox[{"S2", "-", "S3"}], ")"}], " ", 
                 RowBox[{"(", 
                  RowBox[{"S3", "+", "S4"}], ")"}]}]}], ")"}]}], "+", 
             RowBox[{
              SuperscriptBox["b", "2"], " ", 
              RowBox[{"(", 
               RowBox[{"S1", "+", "S2"}], ")"}], " ", 
              RowBox[{"(", 
               RowBox[{
                RowBox[{
                 SuperscriptBox["d", "2"], " ", 
                 RowBox[{"(", 
                  RowBox[{"S2", "-", "S3"}], ")"}], " ", 
                 RowBox[{"(", 
                  RowBox[{"S3", "-", "S4"}], ")"}]}], "+", 
                RowBox[{
                 SuperscriptBox["c", "2"], " ", 
                 RowBox[{"(", 
                  RowBox[{"S2", "+", "S3"}], ")"}], " ", 
                 RowBox[{"(", 
                  RowBox[{"S3", "+", "S4"}], ")"}]}]}], ")"}]}]}], ")"}]}]}], 
         ")"}]}], ")"}]}], ")"}]}]}], "\[IndentingNewLine]"}]], "Input",
 CellChangeTimes->{{3.701615287583502*^9, 3.701615295445902*^9}, {
  3.717090737168497*^9, 3.717090766109153*^9}}],

Cell[BoxData[
 RowBox[{"-", 
  RowBox[{"(", 
   RowBox[{
    RowBox[{"(", 
     RowBox[{"2", " ", "a", " ", "E0", " ", "S0", " ", 
      RowBox[{"(", 
       RowBox[{
        RowBox[{
         SuperscriptBox["a", "2"], " ", 
         SuperscriptBox["c", "2"], " ", 
         RowBox[{"(", 
          RowBox[{"S1", "-", "S2"}], ")"}], " ", 
         RowBox[{"(", 
          RowBox[{
           RowBox[{
            SuperscriptBox["d", "2"], " ", 
            RowBox[{"(", 
             RowBox[{"S2", "+", "S3"}], ")"}], " ", 
            RowBox[{"(", 
             RowBox[{"S3", "-", "S4"}], ")"}]}], "+", 
           RowBox[{
            SuperscriptBox["c", "2"], " ", 
            RowBox[{"(", 
             RowBox[{"S2", "-", "S3"}], ")"}], " ", 
            RowBox[{"(", 
             RowBox[{"S3", "+", "S4"}], ")"}]}]}], ")"}]}], "+", 
        RowBox[{
         SuperscriptBox["b", "4"], " ", 
         RowBox[{"(", 
          RowBox[{"S1", "-", "S2"}], ")"}], " ", 
         RowBox[{"(", 
          RowBox[{
           RowBox[{
            SuperscriptBox["d", "2"], " ", 
            RowBox[{"(", 
             RowBox[{"S2", "-", "S3"}], ")"}], " ", 
            RowBox[{"(", 
             RowBox[{"S3", "-", "S4"}], ")"}]}], "+", 
           RowBox[{
            SuperscriptBox["c", "2"], " ", 
            RowBox[{"(", 
             RowBox[{"S2", "+", "S3"}], ")"}], " ", 
            RowBox[{"(", 
             RowBox[{"S3", "+", "S4"}], ")"}]}]}], ")"}]}], "+", 
        RowBox[{
         SuperscriptBox["b", "2"], " ", 
         RowBox[{"(", 
          RowBox[{"S1", "+", "S2"}], ")"}], " ", 
         RowBox[{"(", 
          RowBox[{
           RowBox[{
            SuperscriptBox["a", "2"], " ", 
            SuperscriptBox["d", "2"], " ", 
            RowBox[{"(", 
             RowBox[{"S2", "-", "S3"}], ")"}], " ", 
            RowBox[{"(", 
             RowBox[{"S3", "-", "S4"}], ")"}]}], "+", 
           RowBox[{
            SuperscriptBox["c", "4"], " ", 
            RowBox[{"(", 
             RowBox[{"S2", "-", "S3"}], ")"}], " ", 
            RowBox[{"(", 
             RowBox[{"S3", "+", "S4"}], ")"}]}], "+", 
           RowBox[{
            SuperscriptBox["c", "2"], " ", 
            RowBox[{"(", 
             RowBox[{"S2", "+", "S3"}], ")"}], " ", 
            RowBox[{"(", 
             RowBox[{
              RowBox[{
               SuperscriptBox["d", "2"], " ", 
               RowBox[{"(", 
                RowBox[{"S3", "-", "S4"}], ")"}]}], "+", 
              RowBox[{
               SuperscriptBox["a", "2"], " ", 
               RowBox[{"(", 
                RowBox[{"S3", "+", "S4"}], ")"}]}]}], ")"}]}]}], ")"}]}]}], 
       ")"}], " ", 
      RowBox[{"Cos", "[", "\[Theta]", "]"}]}], ")"}], "/", 
    RowBox[{"(", 
     RowBox[{
      RowBox[{
       SuperscriptBox["b", "2"], " ", 
       RowBox[{"(", 
        RowBox[{"S0", "-", "S1"}], ")"}], " ", 
       RowBox[{"(", 
        RowBox[{
         RowBox[{
          SuperscriptBox["c", "2"], " ", 
          RowBox[{"(", 
           RowBox[{"S1", "+", "S2"}], ")"}], " ", 
          RowBox[{"(", 
           RowBox[{
            RowBox[{
             SuperscriptBox["d", "2"], " ", 
             RowBox[{"(", 
              RowBox[{"S2", "+", "S3"}], ")"}], " ", 
             RowBox[{"(", 
              RowBox[{"S3", "-", "S4"}], ")"}]}], "+", 
            RowBox[{
             SuperscriptBox["c", "2"], " ", 
             RowBox[{"(", 
              RowBox[{"S2", "-", "S3"}], ")"}], " ", 
             RowBox[{"(", 
              RowBox[{"S3", "+", "S4"}], ")"}]}]}], ")"}]}], "+", 
         RowBox[{
          SuperscriptBox["b", "2"], " ", 
          RowBox[{"(", 
           RowBox[{"S1", "-", "S2"}], ")"}], " ", 
          RowBox[{"(", 
           RowBox[{
            RowBox[{
             SuperscriptBox["d", "2"], " ", 
             RowBox[{"(", 
              RowBox[{"S2", "-", "S3"}], ")"}], " ", 
             RowBox[{"(", 
              RowBox[{"S3", "-", "S4"}], ")"}]}], "+", 
            RowBox[{
             SuperscriptBox["c", "2"], " ", 
             RowBox[{"(", 
              RowBox[{"S2", "+", "S3"}], ")"}], " ", 
             RowBox[{"(", 
              RowBox[{"S3", "+", "S4"}], ")"}]}]}], ")"}]}]}], ")"}]}], "+", 
      RowBox[{
       SuperscriptBox["a", "2"], " ", 
       RowBox[{"(", 
        RowBox[{"S0", "+", "S1"}], ")"}], " ", 
       RowBox[{"(", 
        RowBox[{
         RowBox[{
          SuperscriptBox["c", "2"], " ", 
          RowBox[{"(", 
           RowBox[{"S1", "-", "S2"}], ")"}], " ", 
          RowBox[{"(", 
           RowBox[{
            RowBox[{
             SuperscriptBox["d", "2"], " ", 
             RowBox[{"(", 
              RowBox[{"S2", "+", "S3"}], ")"}], " ", 
             RowBox[{"(", 
              RowBox[{"S3", "-", "S4"}], ")"}]}], "+", 
            RowBox[{
             SuperscriptBox["c", "2"], " ", 
             RowBox[{"(", 
              RowBox[{"S2", "-", "S3"}], ")"}], " ", 
             RowBox[{"(", 
              RowBox[{"S3", "+", "S4"}], ")"}]}]}], ")"}]}], "+", 
         RowBox[{
          SuperscriptBox["b", "2"], " ", 
          RowBox[{"(", 
           RowBox[{"S1", "+", "S2"}], ")"}], " ", 
          RowBox[{"(", 
           RowBox[{
            RowBox[{
             SuperscriptBox["d", "2"], " ", 
             RowBox[{"(", 
              RowBox[{"S2", "-", "S3"}], ")"}], " ", 
             RowBox[{"(", 
              RowBox[{"S3", "-", "S4"}], ")"}]}], "+", 
            RowBox[{
             SuperscriptBox["c", "2"], " ", 
             RowBox[{"(", 
              RowBox[{"S2", "+", "S3"}], ")"}], " ", 
             RowBox[{"(", 
              RowBox[{"S3", "+", "S4"}], ")"}]}]}], ")"}]}]}], ")"}]}]}], 
     ")"}]}], ")"}]}]], "Output",
 CellChangeTimes->{3.717091352076668*^9, 3.7170917536926394`*^9}]
}, Open  ]],

Cell[CellGroupData[{

Cell[BoxData[
 RowBox[{"r", "=", "b"}]], "Input",
 CellChangeTimes->{{3.7016154787895017`*^9, 3.7016154884303017`*^9}}],

Cell[BoxData["b"], "Output",
 CellChangeTimes->{3.701615489241502*^9, 3.717090874078328*^9, 
  3.717091186909221*^9, 3.717091358421031*^9, 3.71709175369864*^9}]
}, Open  ]],

Cell[CellGroupData[{

Cell[BoxData[
 RowBox[{"V1in", "=", 
  RowBox[{"-", 
   RowBox[{"(", 
    RowBox[{
     RowBox[{"(", 
      RowBox[{"2", " ", 
       SuperscriptBox["a", "2"], " ", "E0", " ", "S0", " ", 
       RowBox[{"(", 
        RowBox[{
         RowBox[{
          SuperscriptBox["c", "2"], " ", 
          SuperscriptBox["r", "2"], " ", 
          RowBox[{"(", 
           RowBox[{"S1", "-", "S2"}], ")"}], " ", 
          RowBox[{"(", 
           RowBox[{
            RowBox[{
             SuperscriptBox["d", "2"], " ", 
             RowBox[{"(", 
              RowBox[{"S2", "+", "S3"}], ")"}], " ", 
             RowBox[{"(", 
              RowBox[{"S3", "-", "S4"}], ")"}]}], "+", 
            RowBox[{
             SuperscriptBox["c", "2"], " ", 
             RowBox[{"(", 
              RowBox[{"S2", "-", "S3"}], ")"}], " ", 
             RowBox[{"(", 
              RowBox[{"S3", "+", "S4"}], ")"}]}]}], ")"}]}], "+", 
         RowBox[{
          SuperscriptBox["b", "4"], " ", 
          RowBox[{"(", 
           RowBox[{"S1", "-", "S2"}], ")"}], " ", 
          RowBox[{"(", 
           RowBox[{
            RowBox[{
             SuperscriptBox["d", "2"], " ", 
             RowBox[{"(", 
              RowBox[{"S2", "-", "S3"}], ")"}], " ", 
             RowBox[{"(", 
              RowBox[{"S3", "-", "S4"}], ")"}]}], "+", 
            RowBox[{
             SuperscriptBox["c", "2"], " ", 
             RowBox[{"(", 
              RowBox[{"S2", "+", "S3"}], ")"}], " ", 
             RowBox[{"(", 
              RowBox[{"S3", "+", "S4"}], ")"}]}]}], ")"}]}], "+", 
         RowBox[{
          SuperscriptBox["b", "2"], " ", 
          RowBox[{"(", 
           RowBox[{"S1", "+", "S2"}], ")"}], " ", 
          RowBox[{"(", 
           RowBox[{
            RowBox[{
             SuperscriptBox["d", "2"], " ", 
             SuperscriptBox["r", "2"], " ", 
             RowBox[{"(", 
              RowBox[{"S2", "-", "S3"}], ")"}], " ", 
             RowBox[{"(", 
              RowBox[{"S3", "-", "S4"}], ")"}]}], "+", 
            RowBox[{
             SuperscriptBox["c", "4"], " ", 
             RowBox[{"(", 
              RowBox[{"S2", "-", "S3"}], ")"}], " ", 
             RowBox[{"(", 
              RowBox[{"S3", "+", "S4"}], ")"}]}], "+", 
            RowBox[{
             SuperscriptBox["c", "2"], " ", 
             RowBox[{"(", 
              RowBox[{"S2", "+", "S3"}], ")"}], " ", 
             RowBox[{"(", 
              RowBox[{
               RowBox[{
                SuperscriptBox["d", "2"], " ", 
                RowBox[{"(", 
                 RowBox[{"S3", "-", "S4"}], ")"}]}], "+", 
               RowBox[{
                SuperscriptBox["r", "2"], " ", 
                RowBox[{"(", 
                 RowBox[{"S3", "+", "S4"}], ")"}]}]}], ")"}]}]}], ")"}]}]}], 
        ")"}], " ", 
       RowBox[{"Cos", "[", "\[Theta]", "]"}]}], ")"}], "/", 
     RowBox[{"(", 
      RowBox[{"r", " ", 
       RowBox[{"(", 
        RowBox[{
         RowBox[{
          SuperscriptBox["b", "2"], " ", 
          RowBox[{"(", 
           RowBox[{"S0", "-", "S1"}], ")"}], " ", 
          RowBox[{"(", 
           RowBox[{
            RowBox[{
             SuperscriptBox["c", "2"], " ", 
             RowBox[{"(", 
              RowBox[{"S1", "+", "S2"}], ")"}], " ", 
             RowBox[{"(", 
              RowBox[{
               RowBox[{
                SuperscriptBox["d", "2"], " ", 
                RowBox[{"(", 
                 RowBox[{"S2", "+", "S3"}], ")"}], " ", 
                RowBox[{"(", 
                 RowBox[{"S3", "-", "S4"}], ")"}]}], "+", 
               RowBox[{
                SuperscriptBox["c", "2"], " ", 
                RowBox[{"(", 
                 RowBox[{"S2", "-", "S3"}], ")"}], " ", 
                RowBox[{"(", 
                 RowBox[{"S3", "+", "S4"}], ")"}]}]}], ")"}]}], "+", 
            RowBox[{
             SuperscriptBox["b", "2"], " ", 
             RowBox[{"(", 
              RowBox[{"S1", "-", "S2"}], ")"}], " ", 
             RowBox[{"(", 
              RowBox[{
               RowBox[{
                SuperscriptBox["d", "2"], " ", 
                RowBox[{"(", 
                 RowBox[{"S2", "-", "S3"}], ")"}], " ", 
                RowBox[{"(", 
                 RowBox[{"S3", "-", "S4"}], ")"}]}], "+", 
               RowBox[{
                SuperscriptBox["c", "2"], " ", 
                RowBox[{"(", 
                 RowBox[{"S2", "+", "S3"}], ")"}], " ", 
                RowBox[{"(", 
                 RowBox[{"S3", "+", "S4"}], ")"}]}]}], ")"}]}]}], ")"}]}], 
         "+", 
         RowBox[{
          SuperscriptBox["a", "2"], " ", 
          RowBox[{"(", 
           RowBox[{"S0", "+", "S1"}], ")"}], " ", 
          RowBox[{"(", 
           RowBox[{
            RowBox[{
             SuperscriptBox["c", "2"], " ", 
             RowBox[{"(", 
              RowBox[{"S1", "-", "S2"}], ")"}], " ", 
             RowBox[{"(", 
              RowBox[{
               RowBox[{
                SuperscriptBox["d", "2"], " ", 
                RowBox[{"(", 
                 RowBox[{"S2", "+", "S3"}], ")"}], " ", 
                RowBox[{"(", 
                 RowBox[{"S3", "-", "S4"}], ")"}]}], "+", 
               RowBox[{
                SuperscriptBox["c", "2"], " ", 
                RowBox[{"(", 
                 RowBox[{"S2", "-", "S3"}], ")"}], " ", 
                RowBox[{"(", 
                 RowBox[{"S3", "+", "S4"}], ")"}]}]}], ")"}]}], "+", 
            RowBox[{
             SuperscriptBox["b", "2"], " ", 
             RowBox[{"(", 
              RowBox[{"S1", "+", "S2"}], ")"}], " ", 
             RowBox[{"(", 
              RowBox[{
               RowBox[{
                SuperscriptBox["d", "2"], " ", 
                RowBox[{"(", 
                 RowBox[{"S2", "-", "S3"}], ")"}], " ", 
                RowBox[{"(", 
                 RowBox[{"S3", "-", "S4"}], ")"}]}], "+", 
               RowBox[{
                SuperscriptBox["c", "2"], " ", 
                RowBox[{"(", 
                 RowBox[{"S2", "+", "S3"}], ")"}], " ", 
                RowBox[{"(", 
                 RowBox[{"S3", "+", "S4"}], ")"}]}]}], ")"}]}]}], ")"}]}]}], 
        ")"}]}], ")"}]}], ")"}]}]}]], "Input",
 CellChangeTimes->{{3.7170908870210686`*^9, 3.717090896176592*^9}, 
   3.7170910044357843`*^9, {3.7170913281502995`*^9, 3.717091336919801*^9}}],

Cell[BoxData[
 RowBox[{"-", 
  RowBox[{"(", 
   RowBox[{
    RowBox[{"(", 
     RowBox[{"2", " ", 
      SuperscriptBox["a", "2"], " ", "E0", " ", "S0", " ", 
      RowBox[{"(", 
       RowBox[{
        RowBox[{
         SuperscriptBox["b", "2"], " ", 
         SuperscriptBox["c", "2"], " ", 
         RowBox[{"(", 
          RowBox[{"S1", "-", "S2"}], ")"}], " ", 
         RowBox[{"(", 
          RowBox[{
           RowBox[{
            SuperscriptBox["d", "2"], " ", 
            RowBox[{"(", 
             RowBox[{"S2", "+", "S3"}], ")"}], " ", 
            RowBox[{"(", 
             RowBox[{"S3", "-", "S4"}], ")"}]}], "+", 
           RowBox[{
            SuperscriptBox["c", "2"], " ", 
            RowBox[{"(", 
             RowBox[{"S2", "-", "S3"}], ")"}], " ", 
            RowBox[{"(", 
             RowBox[{"S3", "+", "S4"}], ")"}]}]}], ")"}]}], "+", 
        RowBox[{
         SuperscriptBox["b", "4"], " ", 
         RowBox[{"(", 
          RowBox[{"S1", "-", "S2"}], ")"}], " ", 
         RowBox[{"(", 
          RowBox[{
           RowBox[{
            SuperscriptBox["d", "2"], " ", 
            RowBox[{"(", 
             RowBox[{"S2", "-", "S3"}], ")"}], " ", 
            RowBox[{"(", 
             RowBox[{"S3", "-", "S4"}], ")"}]}], "+", 
           RowBox[{
            SuperscriptBox["c", "2"], " ", 
            RowBox[{"(", 
             RowBox[{"S2", "+", "S3"}], ")"}], " ", 
            RowBox[{"(", 
             RowBox[{"S3", "+", "S4"}], ")"}]}]}], ")"}]}], "+", 
        RowBox[{
         SuperscriptBox["b", "2"], " ", 
         RowBox[{"(", 
          RowBox[{"S1", "+", "S2"}], ")"}], " ", 
         RowBox[{"(", 
          RowBox[{
           RowBox[{
            SuperscriptBox["b", "2"], " ", 
            SuperscriptBox["d", "2"], " ", 
            RowBox[{"(", 
             RowBox[{"S2", "-", "S3"}], ")"}], " ", 
            RowBox[{"(", 
             RowBox[{"S3", "-", "S4"}], ")"}]}], "+", 
           RowBox[{
            SuperscriptBox["c", "4"], " ", 
            RowBox[{"(", 
             RowBox[{"S2", "-", "S3"}], ")"}], " ", 
            RowBox[{"(", 
             RowBox[{"S3", "+", "S4"}], ")"}]}], "+", 
           RowBox[{
            SuperscriptBox["c", "2"], " ", 
            RowBox[{"(", 
             RowBox[{"S2", "+", "S3"}], ")"}], " ", 
            RowBox[{"(", 
             RowBox[{
              RowBox[{
               SuperscriptBox["d", "2"], " ", 
               RowBox[{"(", 
                RowBox[{"S3", "-", "S4"}], ")"}]}], "+", 
              RowBox[{
               SuperscriptBox["b", "2"], " ", 
               RowBox[{"(", 
                RowBox[{"S3", "+", "S4"}], ")"}]}]}], ")"}]}]}], ")"}]}]}], 
       ")"}], " ", 
      RowBox[{"Cos", "[", "\[Theta]", "]"}]}], ")"}], "/", 
    RowBox[{"(", 
     RowBox[{"b", " ", 
      RowBox[{"(", 
       RowBox[{
        RowBox[{
         SuperscriptBox["b", "2"], " ", 
         RowBox[{"(", 
          RowBox[{"S0", "-", "S1"}], ")"}], " ", 
         RowBox[{"(", 
          RowBox[{
           RowBox[{
            SuperscriptBox["c", "2"], " ", 
            RowBox[{"(", 
             RowBox[{"S1", "+", "S2"}], ")"}], " ", 
            RowBox[{"(", 
             RowBox[{
              RowBox[{
               SuperscriptBox["d", "2"], " ", 
               RowBox[{"(", 
                RowBox[{"S2", "+", "S3"}], ")"}], " ", 
               RowBox[{"(", 
                RowBox[{"S3", "-", "S4"}], ")"}]}], "+", 
              RowBox[{
               SuperscriptBox["c", "2"], " ", 
               RowBox[{"(", 
                RowBox[{"S2", "-", "S3"}], ")"}], " ", 
               RowBox[{"(", 
                RowBox[{"S3", "+", "S4"}], ")"}]}]}], ")"}]}], "+", 
           RowBox[{
            SuperscriptBox["b", "2"], " ", 
            RowBox[{"(", 
             RowBox[{"S1", "-", "S2"}], ")"}], " ", 
            RowBox[{"(", 
             RowBox[{
              RowBox[{
               SuperscriptBox["d", "2"], " ", 
               RowBox[{"(", 
                RowBox[{"S2", "-", "S3"}], ")"}], " ", 
               RowBox[{"(", 
                RowBox[{"S3", "-", "S4"}], ")"}]}], "+", 
              RowBox[{
               SuperscriptBox["c", "2"], " ", 
               RowBox[{"(", 
                RowBox[{"S2", "+", "S3"}], ")"}], " ", 
               RowBox[{"(", 
                RowBox[{"S3", "+", "S4"}], ")"}]}]}], ")"}]}]}], ")"}]}], "+", 
        RowBox[{
         SuperscriptBox["a", "2"], " ", 
         RowBox[{"(", 
          RowBox[{"S0", "+", "S1"}], ")"}], " ", 
         RowBox[{"(", 
          RowBox[{
           RowBox[{
            SuperscriptBox["c", "2"], " ", 
            RowBox[{"(", 
             RowBox[{"S1", "-", "S2"}], ")"}], " ", 
            RowBox[{"(", 
             RowBox[{
              RowBox[{
               SuperscriptBox["d", "2"], " ", 
               RowBox[{"(", 
                RowBox[{"S2", "+", "S3"}], ")"}], " ", 
               RowBox[{"(", 
                RowBox[{"S3", "-", "S4"}], ")"}]}], "+", 
              RowBox[{
               SuperscriptBox["c", "2"], " ", 
               RowBox[{"(", 
                RowBox[{"S2", "-", "S3"}], ")"}], " ", 
               RowBox[{"(", 
                RowBox[{"S3", "+", "S4"}], ")"}]}]}], ")"}]}], "+", 
           RowBox[{
            SuperscriptBox["b", "2"], " ", 
            RowBox[{"(", 
             RowBox[{"S1", "+", "S2"}], ")"}], " ", 
            RowBox[{"(", 
             RowBox[{
              RowBox[{
               SuperscriptBox["d", "2"], " ", 
               RowBox[{"(", 
                RowBox[{"S2", "-", "S3"}], ")"}], " ", 
               RowBox[{"(", 
                RowBox[{"S3", "-", "S4"}], ")"}]}], "+", 
              RowBox[{
               SuperscriptBox["c", "2"], " ", 
               RowBox[{"(", 
                RowBox[{"S2", "+", "S3"}], ")"}], " ", 
               RowBox[{"(", 
                RowBox[{"S3", "+", "S4"}], ")"}]}]}], ")"}]}]}], ")"}]}]}], 
       ")"}]}], ")"}]}], ")"}]}]], "Output",
 CellChangeTimes->{3.717091362666274*^9, 3.7170917537256413`*^9}]
}, Open  ]],

Cell[BoxData[
 RowBox[{
  RowBox[{
   RowBox[{"/", " ", "Step"}], " ", "2"}], ":", " ", 
  RowBox[{
  "Voltage", " ", "drop", " ", "across", " ", "the", " ", "myelin", " ", 
   "sheath", " ", "is", " ", "defined", " ", "as", " ", "the", " ", "voltage",
    " ", "difference", " ", "between", " ", "the", " ", "two", " ", 
   RowBox[{"sides", "."}], " ", "*", 
   RowBox[{"/", " "}]}]}]], "Input",
 CellChangeTimes->{{3.717162790454872*^9, 3.7171628470204725`*^9}, {
  3.717166538258048*^9, 3.7171665388280535`*^9}}],

Cell[CellGroupData[{

Cell[BoxData[
 RowBox[{"Vmyelin", "=", 
  RowBox[{"V1in", "-", "V1out"}]}]], "Input",
 CellChangeTimes->{{3.7016155378823013`*^9, 3.7016155580531015`*^9}, {
   3.71709160806831*^9, 3.717091608610341*^9}, {3.717091685911762*^9, 
   3.7170916984084773`*^9}, 3.7171629812696724`*^9, 3.71716655443821*^9}],

Cell[BoxData[
 RowBox[{
  RowBox[{
   RowBox[{"(", 
    RowBox[{"2", " ", "a", " ", "E0", " ", "S0", " ", 
     RowBox[{"(", 
      RowBox[{
       RowBox[{
        SuperscriptBox["a", "2"], " ", 
        SuperscriptBox["c", "2"], " ", 
        RowBox[{"(", 
         RowBox[{"S1", "-", "S2"}], ")"}], " ", 
        RowBox[{"(", 
         RowBox[{
          RowBox[{
           SuperscriptBox["d", "2"], " ", 
           RowBox[{"(", 
            RowBox[{"S2", "+", "S3"}], ")"}], " ", 
           RowBox[{"(", 
            RowBox[{"S3", "-", "S4"}], ")"}]}], "+", 
          RowBox[{
           SuperscriptBox["c", "2"], " ", 
           RowBox[{"(", 
            RowBox[{"S2", "-", "S3"}], ")"}], " ", 
           RowBox[{"(", 
            RowBox[{"S3", "+", "S4"}], ")"}]}]}], ")"}]}], "+", 
       RowBox[{
        SuperscriptBox["b", "4"], " ", 
        RowBox[{"(", 
         RowBox[{"S1", "-", "S2"}], ")"}], " ", 
        RowBox[{"(", 
         RowBox[{
          RowBox[{
           SuperscriptBox["d", "2"], " ", 
           RowBox[{"(", 
            RowBox[{"S2", "-", "S3"}], ")"}], " ", 
           RowBox[{"(", 
            RowBox[{"S3", "-", "S4"}], ")"}]}], "+", 
          RowBox[{
           SuperscriptBox["c", "2"], " ", 
           RowBox[{"(", 
            RowBox[{"S2", "+", "S3"}], ")"}], " ", 
           RowBox[{"(", 
            RowBox[{"S3", "+", "S4"}], ")"}]}]}], ")"}]}], "+", 
       RowBox[{
        SuperscriptBox["b", "2"], " ", 
        RowBox[{"(", 
         RowBox[{"S1", "+", "S2"}], ")"}], " ", 
        RowBox[{"(", 
         RowBox[{
          RowBox[{
           SuperscriptBox["a", "2"], " ", 
           SuperscriptBox["d", "2"], " ", 
           RowBox[{"(", 
            RowBox[{"S2", "-", "S3"}], ")"}], " ", 
           RowBox[{"(", 
            RowBox[{"S3", "-", "S4"}], ")"}]}], "+", 
          RowBox[{
           SuperscriptBox["c", "4"], " ", 
           RowBox[{"(", 
            RowBox[{"S2", "-", "S3"}], ")"}], " ", 
           RowBox[{"(", 
            RowBox[{"S3", "+", "S4"}], ")"}]}], "+", 
          RowBox[{
           SuperscriptBox["c", "2"], " ", 
           RowBox[{"(", 
            RowBox[{"S2", "+", "S3"}], ")"}], " ", 
           RowBox[{"(", 
            RowBox[{
             RowBox[{
              SuperscriptBox["d", "2"], " ", 
              RowBox[{"(", 
               RowBox[{"S3", "-", "S4"}], ")"}]}], "+", 
             RowBox[{
              SuperscriptBox["a", "2"], " ", 
              RowBox[{"(", 
               RowBox[{"S3", "+", "S4"}], ")"}]}]}], ")"}]}]}], ")"}]}]}], 
      ")"}], " ", 
     RowBox[{"Cos", "[", "\[Theta]", "]"}]}], ")"}], "/", 
   RowBox[{"(", 
    RowBox[{
     RowBox[{
      SuperscriptBox["b", "2"], " ", 
      RowBox[{"(", 
       RowBox[{"S0", "-", "S1"}], ")"}], " ", 
      RowBox[{"(", 
       RowBox[{
        RowBox[{
         SuperscriptBox["c", "2"], " ", 
         RowBox[{"(", 
          RowBox[{"S1", "+", "S2"}], ")"}], " ", 
         RowBox[{"(", 
          RowBox[{
           RowBox[{
            SuperscriptBox["d", "2"], " ", 
            RowBox[{"(", 
             RowBox[{"S2", "+", "S3"}], ")"}], " ", 
            RowBox[{"(", 
             RowBox[{"S3", "-", "S4"}], ")"}]}], "+", 
           RowBox[{
            SuperscriptBox["c", "2"], " ", 
            RowBox[{"(", 
             RowBox[{"S2", "-", "S3"}], ")"}], " ", 
            RowBox[{"(", 
             RowBox[{"S3", "+", "S4"}], ")"}]}]}], ")"}]}], "+", 
        RowBox[{
         SuperscriptBox["b", "2"], " ", 
         RowBox[{"(", 
          RowBox[{"S1", "-", "S2"}], ")"}], " ", 
         RowBox[{"(", 
          RowBox[{
           RowBox[{
            SuperscriptBox["d", "2"], " ", 
            RowBox[{"(", 
             RowBox[{"S2", "-", "S3"}], ")"}], " ", 
            RowBox[{"(", 
             RowBox[{"S3", "-", "S4"}], ")"}]}], "+", 
           RowBox[{
            SuperscriptBox["c", "2"], " ", 
            RowBox[{"(", 
             RowBox[{"S2", "+", "S3"}], ")"}], " ", 
            RowBox[{"(", 
             RowBox[{"S3", "+", "S4"}], ")"}]}]}], ")"}]}]}], ")"}]}], "+", 
     RowBox[{
      SuperscriptBox["a", "2"], " ", 
      RowBox[{"(", 
       RowBox[{"S0", "+", "S1"}], ")"}], " ", 
      RowBox[{"(", 
       RowBox[{
        RowBox[{
         SuperscriptBox["c", "2"], " ", 
         RowBox[{"(", 
          RowBox[{"S1", "-", "S2"}], ")"}], " ", 
         RowBox[{"(", 
          RowBox[{
           RowBox[{
            SuperscriptBox["d", "2"], " ", 
            RowBox[{"(", 
             RowBox[{"S2", "+", "S3"}], ")"}], " ", 
            RowBox[{"(", 
             RowBox[{"S3", "-", "S4"}], ")"}]}], "+", 
           RowBox[{
            SuperscriptBox["c", "2"], " ", 
            RowBox[{"(", 
             RowBox[{"S2", "-", "S3"}], ")"}], " ", 
            RowBox[{"(", 
             RowBox[{"S3", "+", "S4"}], ")"}]}]}], ")"}]}], "+", 
        RowBox[{
         SuperscriptBox["b", "2"], " ", 
         RowBox[{"(", 
          RowBox[{"S1", "+", "S2"}], ")"}], " ", 
         RowBox[{"(", 
          RowBox[{
           RowBox[{
            SuperscriptBox["d", "2"], " ", 
            RowBox[{"(", 
             RowBox[{"S2", "-", "S3"}], ")"}], " ", 
            RowBox[{"(", 
             RowBox[{"S3", "-", "S4"}], ")"}]}], "+", 
           RowBox[{
            SuperscriptBox["c", "2"], " ", 
            RowBox[{"(", 
             RowBox[{"S2", "+", "S3"}], ")"}], " ", 
            RowBox[{"(", 
             RowBox[{"S3", "+", "S4"}], ")"}]}]}], ")"}]}]}], ")"}]}]}], 
    ")"}]}], "-", 
  RowBox[{
   RowBox[{"(", 
    RowBox[{"2", " ", 
     SuperscriptBox["a", "2"], " ", "E0", " ", "S0", " ", 
     RowBox[{"(", 
      RowBox[{
       RowBox[{
        SuperscriptBox["b", "2"], " ", 
        SuperscriptBox["c", "2"], " ", 
        RowBox[{"(", 
         RowBox[{"S1", "-", "S2"}], ")"}], " ", 
        RowBox[{"(", 
         RowBox[{
          RowBox[{
           SuperscriptBox["d", "2"], " ", 
           RowBox[{"(", 
            RowBox[{"S2", "+", "S3"}], ")"}], " ", 
           RowBox[{"(", 
            RowBox[{"S3", "-", "S4"}], ")"}]}], "+", 
          RowBox[{
           SuperscriptBox["c", "2"], " ", 
           RowBox[{"(", 
            RowBox[{"S2", "-", "S3"}], ")"}], " ", 
           RowBox[{"(", 
            RowBox[{"S3", "+", "S4"}], ")"}]}]}], ")"}]}], "+", 
       RowBox[{
        SuperscriptBox["b", "4"], " ", 
        RowBox[{"(", 
         RowBox[{"S1", "-", "S2"}], ")"}], " ", 
        RowBox[{"(", 
         RowBox[{
          RowBox[{
           SuperscriptBox["d", "2"], " ", 
           RowBox[{"(", 
            RowBox[{"S2", "-", "S3"}], ")"}], " ", 
           RowBox[{"(", 
            RowBox[{"S3", "-", "S4"}], ")"}]}], "+", 
          RowBox[{
           SuperscriptBox["c", "2"], " ", 
           RowBox[{"(", 
            RowBox[{"S2", "+", "S3"}], ")"}], " ", 
           RowBox[{"(", 
            RowBox[{"S3", "+", "S4"}], ")"}]}]}], ")"}]}], "+", 
       RowBox[{
        SuperscriptBox["b", "2"], " ", 
        RowBox[{"(", 
         RowBox[{"S1", "+", "S2"}], ")"}], " ", 
        RowBox[{"(", 
         RowBox[{
          RowBox[{
           SuperscriptBox["b", "2"], " ", 
           SuperscriptBox["d", "2"], " ", 
           RowBox[{"(", 
            RowBox[{"S2", "-", "S3"}], ")"}], " ", 
           RowBox[{"(", 
            RowBox[{"S3", "-", "S4"}], ")"}]}], "+", 
          RowBox[{
           SuperscriptBox["c", "4"], " ", 
           RowBox[{"(", 
            RowBox[{"S2", "-", "S3"}], ")"}], " ", 
           RowBox[{"(", 
            RowBox[{"S3", "+", "S4"}], ")"}]}], "+", 
          RowBox[{
           SuperscriptBox["c", "2"], " ", 
           RowBox[{"(", 
            RowBox[{"S2", "+", "S3"}], ")"}], " ", 
           RowBox[{"(", 
            RowBox[{
             RowBox[{
              SuperscriptBox["d", "2"], " ", 
              RowBox[{"(", 
               RowBox[{"S3", "-", "S4"}], ")"}]}], "+", 
             RowBox[{
              SuperscriptBox["b", "2"], " ", 
              RowBox[{"(", 
               RowBox[{"S3", "+", "S4"}], ")"}]}]}], ")"}]}]}], ")"}]}]}], 
      ")"}], " ", 
     RowBox[{"Cos", "[", "\[Theta]", "]"}]}], ")"}], "/", 
   RowBox[{"(", 
    RowBox[{"b", " ", 
     RowBox[{"(", 
      RowBox[{
       RowBox[{
        SuperscriptBox["b", "2"], " ", 
        RowBox[{"(", 
         RowBox[{"S0", "-", "S1"}], ")"}], " ", 
        RowBox[{"(", 
         RowBox[{
          RowBox[{
           SuperscriptBox["c", "2"], " ", 
           RowBox[{"(", 
            RowBox[{"S1", "+", "S2"}], ")"}], " ", 
           RowBox[{"(", 
            RowBox[{
             RowBox[{
              SuperscriptBox["d", "2"], " ", 
              RowBox[{"(", 
               RowBox[{"S2", "+", "S3"}], ")"}], " ", 
              RowBox[{"(", 
               RowBox[{"S3", "-", "S4"}], ")"}]}], "+", 
             RowBox[{
              SuperscriptBox["c", "2"], " ", 
              RowBox[{"(", 
               RowBox[{"S2", "-", "S3"}], ")"}], " ", 
              RowBox[{"(", 
               RowBox[{"S3", "+", "S4"}], ")"}]}]}], ")"}]}], "+", 
          RowBox[{
           SuperscriptBox["b", "2"], " ", 
           RowBox[{"(", 
            RowBox[{"S1", "-", "S2"}], ")"}], " ", 
           RowBox[{"(", 
            RowBox[{
             RowBox[{
              SuperscriptBox["d", "2"], " ", 
              RowBox[{"(", 
               RowBox[{"S2", "-", "S3"}], ")"}], " ", 
              RowBox[{"(", 
               RowBox[{"S3", "-", "S4"}], ")"}]}], "+", 
             RowBox[{
              SuperscriptBox["c", "2"], " ", 
              RowBox[{"(", 
               RowBox[{"S2", "+", "S3"}], ")"}], " ", 
              RowBox[{"(", 
               RowBox[{"S3", "+", "S4"}], ")"}]}]}], ")"}]}]}], ")"}]}], "+", 
       RowBox[{
        SuperscriptBox["a", "2"], " ", 
        RowBox[{"(", 
         RowBox[{"S0", "+", "S1"}], ")"}], " ", 
        RowBox[{"(", 
         RowBox[{
          RowBox[{
           SuperscriptBox["c", "2"], " ", 
           RowBox[{"(", 
            RowBox[{"S1", "-", "S2"}], ")"}], " ", 
           RowBox[{"(", 
            RowBox[{
             RowBox[{
              SuperscriptBox["d", "2"], " ", 
              RowBox[{"(", 
               RowBox[{"S2", "+", "S3"}], ")"}], " ", 
              RowBox[{"(", 
               RowBox[{"S3", "-", "S4"}], ")"}]}], "+", 
             RowBox[{
              SuperscriptBox["c", "2"], " ", 
              RowBox[{"(", 
               RowBox[{"S2", "-", "S3"}], ")"}], " ", 
              RowBox[{"(", 
               RowBox[{"S3", "+", "S4"}], ")"}]}]}], ")"}]}], "+", 
          RowBox[{
           SuperscriptBox["b", "2"], " ", 
           RowBox[{"(", 
            RowBox[{"S1", "+", "S2"}], ")"}], " ", 
           RowBox[{"(", 
            RowBox[{
             RowBox[{
              SuperscriptBox["d", "2"], " ", 
              RowBox[{"(", 
               RowBox[{"S2", "-", "S3"}], ")"}], " ", 
              RowBox[{"(", 
               RowBox[{"S3", "-", "S4"}], ")"}]}], "+", 
             RowBox[{
              SuperscriptBox["c", "2"], " ", 
              RowBox[{"(", 
               RowBox[{"S2", "+", "S3"}], ")"}], " ", 
              RowBox[{"(", 
               RowBox[{"S3", "+", "S4"}], ")"}]}]}], ")"}]}]}], ")"}]}]}], 
      ")"}]}], ")"}]}]}]], "Output",
 CellChangeTimes->{3.7170912350689754`*^9, 3.7170913668695145`*^9, 
  3.7170916115755105`*^9, 3.7170917537456427`*^9}]
}, Open  ]],

Cell[CellGroupData[{

Cell[BoxData[
 RowBox[{"FullSimplify", "[", "%6", "]"}]], "Input",
 NumberMarks->False],

Cell[BoxData[
 RowBox[{
  RowBox[{"(", 
   RowBox[{"2", " ", "a", " ", 
    RowBox[{"(", 
     RowBox[{"a", "-", "b"}], ")"}], " ", "E0", " ", "S0", " ", 
    RowBox[{"(", 
     RowBox[{
      RowBox[{"b", " ", 
       RowBox[{"(", 
        RowBox[{
         RowBox[{
          SuperscriptBox["c", "2"], " ", 
          RowBox[{"(", 
           RowBox[{"S1", "+", "S2"}], ")"}], " ", 
          RowBox[{"(", 
           RowBox[{
            RowBox[{
             SuperscriptBox["d", "2"], " ", 
             RowBox[{"(", 
              RowBox[{"S2", "+", "S3"}], ")"}], " ", 
             RowBox[{"(", 
              RowBox[{
               RowBox[{"-", "S3"}], "+", "S4"}], ")"}]}], "-", 
            RowBox[{
             SuperscriptBox["c", "2"], " ", 
             RowBox[{"(", 
              RowBox[{"S2", "-", "S3"}], ")"}], " ", 
             RowBox[{"(", 
              RowBox[{"S3", "+", "S4"}], ")"}]}]}], ")"}]}], "-", 
         RowBox[{
          SuperscriptBox["b", "2"], " ", 
          RowBox[{"(", 
           RowBox[{"S1", "-", "S2"}], ")"}], " ", 
          RowBox[{"(", 
           RowBox[{
            RowBox[{
             SuperscriptBox["d", "2"], " ", 
             RowBox[{"(", 
              RowBox[{"S2", "-", "S3"}], ")"}], " ", 
             RowBox[{"(", 
              RowBox[{"S3", "-", "S4"}], ")"}]}], "+", 
            RowBox[{
             SuperscriptBox["c", "2"], " ", 
             RowBox[{"(", 
              RowBox[{"S2", "+", "S3"}], ")"}], " ", 
             RowBox[{"(", 
              RowBox[{"S3", "+", "S4"}], ")"}]}]}], ")"}]}]}], ")"}]}], "+", 
      RowBox[{"a", " ", 
       RowBox[{"(", 
        RowBox[{
         RowBox[{
          SuperscriptBox["c", "2"], " ", 
          RowBox[{"(", 
           RowBox[{"S1", "-", "S2"}], ")"}], " ", 
          RowBox[{"(", 
           RowBox[{
            RowBox[{
             SuperscriptBox["d", "2"], " ", 
             RowBox[{"(", 
              RowBox[{"S2", "+", "S3"}], ")"}], " ", 
             RowBox[{"(", 
              RowBox[{"S3", "-", "S4"}], ")"}]}], "+", 
            RowBox[{
             SuperscriptBox["c", "2"], " ", 
             RowBox[{"(", 
              RowBox[{"S2", "-", "S3"}], ")"}], " ", 
             RowBox[{"(", 
              RowBox[{"S3", "+", "S4"}], ")"}]}]}], ")"}]}], "+", 
         RowBox[{
          SuperscriptBox["b", "2"], " ", 
          RowBox[{"(", 
           RowBox[{"S1", "+", "S2"}], ")"}], " ", 
          RowBox[{"(", 
           RowBox[{
            RowBox[{
             SuperscriptBox["d", "2"], " ", 
             RowBox[{"(", 
              RowBox[{"S2", "-", "S3"}], ")"}], " ", 
             RowBox[{"(", 
              RowBox[{"S3", "-", "S4"}], ")"}]}], "+", 
            RowBox[{
             SuperscriptBox["c", "2"], " ", 
             RowBox[{"(", 
              RowBox[{"S2", "+", "S3"}], ")"}], " ", 
             RowBox[{"(", 
              RowBox[{"S3", "+", "S4"}], ")"}]}]}], ")"}]}]}], ")"}]}]}], 
     ")"}], " ", 
    RowBox[{"Cos", "[", "\[Theta]", "]"}]}], ")"}], "/", 
  RowBox[{"(", 
   RowBox[{
    RowBox[{
     SuperscriptBox["b", "2"], " ", 
     RowBox[{"(", 
      RowBox[{"S0", "-", "S1"}], ")"}], " ", 
     RowBox[{"(", 
      RowBox[{
       RowBox[{
        SuperscriptBox["c", "2"], " ", 
        RowBox[{"(", 
         RowBox[{"S1", "+", "S2"}], ")"}], " ", 
        RowBox[{"(", 
         RowBox[{
          RowBox[{
           SuperscriptBox["d", "2"], " ", 
           RowBox[{"(", 
            RowBox[{"S2", "+", "S3"}], ")"}], " ", 
           RowBox[{"(", 
            RowBox[{"S3", "-", "S4"}], ")"}]}], "+", 
          RowBox[{
           SuperscriptBox["c", "2"], " ", 
           RowBox[{"(", 
            RowBox[{"S2", "-", "S3"}], ")"}], " ", 
           RowBox[{"(", 
            RowBox[{"S3", "+", "S4"}], ")"}]}]}], ")"}]}], "+", 
       RowBox[{
        SuperscriptBox["b", "2"], " ", 
        RowBox[{"(", 
         RowBox[{"S1", "-", "S2"}], ")"}], " ", 
        RowBox[{"(", 
         RowBox[{
          RowBox[{
           SuperscriptBox["d", "2"], " ", 
           RowBox[{"(", 
            RowBox[{"S2", "-", "S3"}], ")"}], " ", 
           RowBox[{"(", 
            RowBox[{"S3", "-", "S4"}], ")"}]}], "+", 
          RowBox[{
           SuperscriptBox["c", "2"], " ", 
           RowBox[{"(", 
            RowBox[{"S2", "+", "S3"}], ")"}], " ", 
           RowBox[{"(", 
            RowBox[{"S3", "+", "S4"}], ")"}]}]}], ")"}]}]}], ")"}]}], "+", 
    RowBox[{
     SuperscriptBox["a", "2"], " ", 
     RowBox[{"(", 
      RowBox[{"S0", "+", "S1"}], ")"}], " ", 
     RowBox[{"(", 
      RowBox[{
       RowBox[{
        SuperscriptBox["c", "2"], " ", 
        RowBox[{"(", 
         RowBox[{"S1", "-", "S2"}], ")"}], " ", 
        RowBox[{"(", 
         RowBox[{
          RowBox[{
           SuperscriptBox["d", "2"], " ", 
           RowBox[{"(", 
            RowBox[{"S2", "+", "S3"}], ")"}], " ", 
           RowBox[{"(", 
            RowBox[{"S3", "-", "S4"}], ")"}]}], "+", 
          RowBox[{
           SuperscriptBox["c", "2"], " ", 
           RowBox[{"(", 
            RowBox[{"S2", "-", "S3"}], ")"}], " ", 
           RowBox[{"(", 
            RowBox[{"S3", "+", "S4"}], ")"}]}]}], ")"}]}], "+", 
       RowBox[{
        SuperscriptBox["b", "2"], " ", 
        RowBox[{"(", 
         RowBox[{"S1", "+", "S2"}], ")"}], " ", 
        RowBox[{"(", 
         RowBox[{
          RowBox[{
           SuperscriptBox["d", "2"], " ", 
           RowBox[{"(", 
            RowBox[{"S2", "-", "S3"}], ")"}], " ", 
           RowBox[{"(", 
            RowBox[{"S3", "-", "S4"}], ")"}]}], "+", 
          RowBox[{
           SuperscriptBox["c", "2"], " ", 
           RowBox[{"(", 
            RowBox[{"S2", "+", "S3"}], ")"}], " ", 
           RowBox[{"(", 
            RowBox[{"S3", "+", "S4"}], ")"}]}]}], ")"}]}]}], ")"}]}]}], 
   ")"}]}]], "Output",
 CellChangeTimes->{3.7170913843465137`*^9, 3.717091622123114*^9, 
  3.7170917654093094`*^9}]
}, Open  ]],

Cell[BoxData[
 RowBox[{
  RowBox[{
   RowBox[{"/", " ", 
    RowBox[{"*", " ", "Step", " ", "3"}]}], ":", " ", "Validation", ":", " ", 
   RowBox[{"if", " ", "myelin", " ", "thickness", " ", "is", " ", "zero"}]}], 
  ",", " ", 
  RowBox[{
  "there", " ", "shall", " ", "be", " ", "no", " ", "voltage", " ", "drop", 
   " ", "across", " ", 
   RowBox[{"it", "."}], " ", "*", 
   RowBox[{"/", " ", "\[IndentingNewLine]"}]}]}]], "Input",
 CellChangeTimes->{{3.7170915181051645`*^9, 3.7170915818848124`*^9}, 
   3.717091630466591*^9, {3.7171628549140725`*^9, 3.717162871871272*^9}, 
   3.717166566328329*^9},
 EmphasizeSyntaxErrors->True],

Cell[CellGroupData[{

Cell[BoxData[
 RowBox[{"a", "=", "b"}]], "Input",
 CellChangeTimes->{{3.717091591377355*^9, 3.7170916042620926`*^9}, 
   3.717091634455819*^9}],

Cell[BoxData["b"], "Output",
 CellChangeTimes->{3.717091635492879*^9, 3.7170917655293164`*^9}]
}, Open  ]],

Cell[CellGroupData[{

Cell[BoxData["Vmyelin"], "Input",
 CellChangeTimes->{{3.717091773140752*^9, 3.71709179007872*^9}}],

Cell[BoxData["0"], "Output",
 CellChangeTimes->{3.717091791345793*^9}]
}, Open  ]]
},
WindowSize->{1350, 686},
WindowMargins->{{-8, Automatic}, {Automatic, 0}},
PrintingCopies->1,
PrintingPageRange->{32000, 32000},
PrintingOptions->{"Magnification"->1.,
"PaperOrientation"->"Portrait",
"PaperSize"->{612, 792}},
FrontEndVersion->"10.1 for Microsoft Windows (64-bit) (March 23, 2015)",
StyleDefinitions->"Default.nb"
]
(* End of Notebook Content *)

(* Internal cache information *)
(*CellTagsOutline
CellTagsIndex->{}
*)
(*CellTagsIndex
CellTagsIndex->{}
*)
(*NotebookFileOutline
Notebook[{
Cell[558, 20, 461, 11, 31, "Input"],
Cell[1022, 33, 368, 9, 31, "Input"],
Cell[CellGroupData[{
Cell[1415, 46, 6271, 172, 120, "Input"],
Cell[7689, 220, 6066, 170, 99, "Output"]
}, Open  ]],
Cell[CellGroupData[{
Cell[13792, 395, 119, 2, 31, "Input"],
Cell[13914, 399, 121, 2, 31, "Output"]
}, Open  ]],
Cell[CellGroupData[{
Cell[14072, 406, 6525, 174, 141, "Input"],
Cell[20600, 582, 5813, 167, 99, "Output"]
}, Open  ]],
Cell[CellGroupData[{
Cell[26450, 754, 119, 2, 31, "Input"],
Cell[26572, 758, 160, 2, 31, "Output"]
}, Open  ]],
Cell[CellGroupData[{
Cell[26769, 765, 6347, 173, 120, "Input"],
Cell[33119, 940, 6066, 170, 99, "Output"]
}, Open  ]],
Cell[39200, 1113, 515, 11, 31, "Input"],
Cell[CellGroupData[{
Cell[39740, 1128, 301, 5, 31, "Input"],
Cell[40044, 1135, 11449, 334, 187, "Output"]
}, Open  ]],
Cell[CellGroupData[{
Cell[51530, 1474, 87, 2, 31, "Input"],
Cell[51620, 1478, 5955, 177, 99, "Output"]
}, Open  ]],
Cell[57590, 1658, 634, 15, 52, "Input"],
Cell[CellGroupData[{
Cell[58249, 1677, 143, 3, 31, "Input"],
Cell[58395, 1682, 94, 1, 31, "Output"]
}, Open  ]],
Cell[CellGroupData[{
Cell[58526, 1688, 98, 1, 31, "Input"],
Cell[58627, 1691, 70, 1, 31, "Output"]
}, Open  ]]
}
]
*)

(* End of internal cache information *)
