# Supplementary material for: Shielding effects of myelin sheath on axolemma depolarization under transverse electric field stimulation
Source: PeerJ. 2018 Dec 3;6:e6020. doi: 10.7717/peerj.6020 (PMC6282940; doi:10.7717/peerj.6020)
Supplement: Supplemental Information 6 [file peerj-06-6020-s006.nb]

(* Content-type: application/vnd.wolfram.mathematica *)

(*** Wolfram Notebook File ***)
(* http://www.wolfram.com/nb *)

(* CreatedBy='Mathematica 10.1' *)

(*CacheID: 234*)
(* Internal cache information:
NotebookFileLineBreakTest
NotebookFileLineBreakTest
NotebookDataPosition[       158,          7]
NotebookDataLength[     12308,        405]
NotebookOptionsPosition[     11293,        365]
NotebookOutlinePosition[     11635,        380]
CellTagsIndexPosition[     11592,        377]
WindowFrame->Normal*)

(* Beginning of Notebook Content *)
Notebook[{
Cell[BoxData[" "], "Input",
 CellChangeTimes->{{3.717090084916191*^9, 3.7170900969678802`*^9}}],

Cell[BoxData[
 RowBox[{
  RowBox[{
   RowBox[{"/*", " ", "Transmembrane"}], " ", "potential", " ", "acorss", " ",
    "the", " ", "axonal", " ", "membrane"}], ",", " ", 
  RowBox[{
  "in", " ", "an", " ", "unmyelinated", " ", "axons", " ", "that", " ", "is", 
   " ", "exposed", " ", "to", " ", "a", " ", "tranverse", " ", "electric", 
   " ", "field", " ", "*", 
   RowBox[{"/", " "}]}]}]], "Input",
 CellChangeTimes->{{3.717163037337672*^9, 3.717163086228781*^9}}],

Cell[BoxData[
 RowBox[{
  RowBox[{
   RowBox[{
    RowBox[{"/", "Step"}], " ", "1"}], ":", " ", 
   RowBox[{
   "Vm", " ", "for", " ", "the", " ", "myelinated", " ", "axon", " ", "can", 
    " ", "be", " ", "further", " ", "siplified", " ", "for", " ", "the", " ", 
    "unmyelinated", " ", "axon"}]}], ",", " ", 
  RowBox[{
   RowBox[{"if", " ", "we", " ", "assume", " ", "S1"}], "=", "S0"}], ",", " ", 
  RowBox[{
   RowBox[{"and", " ", "S2"}], "=", 
   RowBox[{
    RowBox[{"S0", "."}], " ", "*", 
    RowBox[{"/", " ", "\[IndentingNewLine]"}]}]}]}]], "Input",
 CellChangeTimes->{
  3.717088705905316*^9, {3.717090100622089*^9, 3.7170901053493595`*^9}, {
   3.7171631046528535`*^9, 3.717163106259695*^9}}],

Cell[CellGroupData[{

Cell[BoxData[
 RowBox[{"Vm", "=", 
  RowBox[{
   RowBox[{"(", 
    RowBox[{"8", " ", 
     SuperscriptBox["a", "2"], " ", 
     SuperscriptBox["b", "2"], " ", "c", " ", 
     RowBox[{"(", 
      RowBox[{"c", "-", "d"}], ")"}], " ", "E0", " ", "S0", " ", "S1", " ", 
     "S2", " ", 
     RowBox[{"(", 
      RowBox[{
       RowBox[{"d", " ", 
        RowBox[{"(", 
         RowBox[{
          RowBox[{"-", "S3"}], "+", "S4"}], ")"}]}], "+", 
       RowBox[{"c", " ", 
        RowBox[{"(", 
         RowBox[{"S3", "+", "S4"}], ")"}]}]}], ")"}], " ", 
     RowBox[{"Cos", "[", "\[Theta]", "]"}]}], ")"}], "/", 
   RowBox[{"(", 
    RowBox[{
     RowBox[{
      SuperscriptBox["b", "2"], " ", 
      RowBox[{"(", 
       RowBox[{"S0", "-", "S1"}], ")"}], " ", 
      RowBox[{"(", 
       RowBox[{
        RowBox[{
         SuperscriptBox["c", "2"], " ", 
         RowBox[{"(", 
          RowBox[{"S1", "+", "S2"}], ")"}], " ", 
         RowBox[{"(", 
          RowBox[{
           RowBox[{
            SuperscriptBox["d", "2"], " ", 
            RowBox[{"(", 
             RowBox[{"S2", "+", "S3"}], ")"}], " ", 
            RowBox[{"(", 
             RowBox[{"S3", "-", "S4"}], ")"}]}], "+", 
           RowBox[{
            SuperscriptBox["c", "2"], " ", 
            RowBox[{"(", 
             RowBox[{"S2", "-", "S3"}], ")"}], " ", 
            RowBox[{"(", 
             RowBox[{"S3", "+", "S4"}], ")"}]}]}], ")"}]}], "+", 
        RowBox[{
         SuperscriptBox["b", "2"], " ", 
         RowBox[{"(", 
          RowBox[{"S1", "-", "S2"}], ")"}], " ", 
         RowBox[{"(", 
          RowBox[{
           RowBox[{
            SuperscriptBox["d", "2"], " ", 
            RowBox[{"(", 
             RowBox[{"S2", "-", "S3"}], ")"}], " ", 
            RowBox[{"(", 
             RowBox[{"S3", "-", "S4"}], ")"}]}], "+", 
           RowBox[{
            SuperscriptBox["c", "2"], " ", 
            RowBox[{"(", 
             RowBox[{"S2", "+", "S3"}], ")"}], " ", 
            RowBox[{"(", 
             RowBox[{"S3", "+", "S4"}], ")"}]}]}], ")"}]}]}], ")"}]}], "+", 
     RowBox[{
      SuperscriptBox["a", "2"], " ", 
      RowBox[{"(", 
       RowBox[{"S0", "+", "S1"}], ")"}], " ", 
      RowBox[{"(", 
       RowBox[{
        RowBox[{
         SuperscriptBox["c", "2"], " ", 
         RowBox[{"(", 
          RowBox[{"S1", "-", "S2"}], ")"}], " ", 
         RowBox[{"(", 
          RowBox[{
           RowBox[{
            SuperscriptBox["d", "2"], " ", 
            RowBox[{"(", 
             RowBox[{"S2", "+", "S3"}], ")"}], " ", 
            RowBox[{"(", 
             RowBox[{"S3", "-", "S4"}], ")"}]}], "+", 
           RowBox[{
            SuperscriptBox["c", "2"], " ", 
            RowBox[{"(", 
             RowBox[{"S2", "-", "S3"}], ")"}], " ", 
            RowBox[{"(", 
             RowBox[{"S3", "+", "S4"}], ")"}]}]}], ")"}]}], "+", 
        RowBox[{
         SuperscriptBox["b", "2"], " ", 
         RowBox[{"(", 
          RowBox[{"S1", "+", "S2"}], ")"}], " ", 
         RowBox[{"(", 
          RowBox[{
           RowBox[{
            SuperscriptBox["d", "2"], " ", 
            RowBox[{"(", 
             RowBox[{"S2", "-", "S3"}], ")"}], " ", 
            RowBox[{"(", 
             RowBox[{"S3", "-", "S4"}], ")"}]}], "+", 
           RowBox[{
            SuperscriptBox["c", "2"], " ", 
            RowBox[{"(", 
             RowBox[{"S2", "+", "S3"}], ")"}], " ", 
            RowBox[{"(", 
             RowBox[{"S3", "+", "S4"}], ")"}]}]}], ")"}]}]}], ")"}]}]}], 
    ")"}]}]}]], "Input"],

Cell[BoxData[
 RowBox[{
  RowBox[{"(", 
   RowBox[{"8", " ", 
    SuperscriptBox["a", "2"], " ", 
    SuperscriptBox["b", "2"], " ", "c", " ", 
    RowBox[{"(", 
     RowBox[{"c", "-", "d"}], ")"}], " ", "E0", " ", "S0", " ", "S1", " ", 
    "S2", " ", 
    RowBox[{"(", 
     RowBox[{
      RowBox[{"d", " ", 
       RowBox[{"(", 
        RowBox[{
         RowBox[{"-", "S3"}], "+", "S4"}], ")"}]}], "+", 
      RowBox[{"c", " ", 
       RowBox[{"(", 
        RowBox[{"S3", "+", "S4"}], ")"}]}]}], ")"}], " ", 
    RowBox[{"Cos", "[", "\[Theta]", "]"}]}], ")"}], "/", 
  RowBox[{"(", 
   RowBox[{
    RowBox[{
     SuperscriptBox["b", "2"], " ", 
     RowBox[{"(", 
      RowBox[{"S0", "-", "S1"}], ")"}], " ", 
     RowBox[{"(", 
      RowBox[{
       RowBox[{
        SuperscriptBox["c", "2"], " ", 
        RowBox[{"(", 
         RowBox[{"S1", "+", "S2"}], ")"}], " ", 
        RowBox[{"(", 
         RowBox[{
          RowBox[{
           SuperscriptBox["d", "2"], " ", 
           RowBox[{"(", 
            RowBox[{"S2", "+", "S3"}], ")"}], " ", 
           RowBox[{"(", 
            RowBox[{"S3", "-", "S4"}], ")"}]}], "+", 
          RowBox[{
           SuperscriptBox["c", "2"], " ", 
           RowBox[{"(", 
            RowBox[{"S2", "-", "S3"}], ")"}], " ", 
           RowBox[{"(", 
            RowBox[{"S3", "+", "S4"}], ")"}]}]}], ")"}]}], "+", 
       RowBox[{
        SuperscriptBox["b", "2"], " ", 
        RowBox[{"(", 
         RowBox[{"S1", "-", "S2"}], ")"}], " ", 
        RowBox[{"(", 
         RowBox[{
          RowBox[{
           SuperscriptBox["d", "2"], " ", 
           RowBox[{"(", 
            RowBox[{"S2", "-", "S3"}], ")"}], " ", 
           RowBox[{"(", 
            RowBox[{"S3", "-", "S4"}], ")"}]}], "+", 
          RowBox[{
           SuperscriptBox["c", "2"], " ", 
           RowBox[{"(", 
            RowBox[{"S2", "+", "S3"}], ")"}], " ", 
           RowBox[{"(", 
            RowBox[{"S3", "+", "S4"}], ")"}]}]}], ")"}]}]}], ")"}]}], "+", 
    RowBox[{
     SuperscriptBox["a", "2"], " ", 
     RowBox[{"(", 
      RowBox[{"S0", "+", "S1"}], ")"}], " ", 
     RowBox[{"(", 
      RowBox[{
       RowBox[{
        SuperscriptBox["c", "2"], " ", 
        RowBox[{"(", 
         RowBox[{"S1", "-", "S2"}], ")"}], " ", 
        RowBox[{"(", 
         RowBox[{
          RowBox[{
           SuperscriptBox["d", "2"], " ", 
           RowBox[{"(", 
            RowBox[{"S2", "+", "S3"}], ")"}], " ", 
           RowBox[{"(", 
            RowBox[{"S3", "-", "S4"}], ")"}]}], "+", 
          RowBox[{
           SuperscriptBox["c", "2"], " ", 
           RowBox[{"(", 
            RowBox[{"S2", "-", "S3"}], ")"}], " ", 
           RowBox[{"(", 
            RowBox[{"S3", "+", "S4"}], ")"}]}]}], ")"}]}], "+", 
       RowBox[{
        SuperscriptBox["b", "2"], " ", 
        RowBox[{"(", 
         RowBox[{"S1", "+", "S2"}], ")"}], " ", 
        RowBox[{"(", 
         RowBox[{
          RowBox[{
           SuperscriptBox["d", "2"], " ", 
           RowBox[{"(", 
            RowBox[{"S2", "-", "S3"}], ")"}], " ", 
           RowBox[{"(", 
            RowBox[{"S3", "-", "S4"}], ")"}]}], "+", 
          RowBox[{
           SuperscriptBox["c", "2"], " ", 
           RowBox[{"(", 
            RowBox[{"S2", "+", "S3"}], ")"}], " ", 
           RowBox[{"(", 
            RowBox[{"S3", "+", "S4"}], ")"}]}]}], ")"}]}]}], ")"}]}]}], 
   ")"}]}]], "Output",
 CellChangeTimes->{3.717090108085516*^9}]
}, Open  ]],

Cell[CellGroupData[{

Cell[BoxData[
 RowBox[{"S1", "=", "S0"}]], "Input",
 CellChangeTimes->{{3.7170901113817043`*^9, 3.7170901147958994`*^9}}],

Cell[BoxData["S0"], "Output",
 CellChangeTimes->{3.717090115951966*^9}]
}, Open  ]],

Cell[CellGroupData[{

Cell[BoxData[
 RowBox[{"S2", "=", "S0"}]], "Input",
 CellChangeTimes->{{3.717090117912078*^9, 3.717090119626176*^9}}],

Cell[BoxData["S0"], "Output",
 CellChangeTimes->{3.7170901212652693`*^9}]
}, Open  ]],

Cell[CellGroupData[{

Cell[BoxData["Vm"], "Input",
 CellChangeTimes->{{3.7170901243734474`*^9, 3.717090125407507*^9}}],

Cell[BoxData[
 FractionBox[
  RowBox[{"2", " ", "c", " ", 
   RowBox[{"(", 
    RowBox[{"c", "-", "d"}], ")"}], " ", "E0", " ", "S0", " ", 
   RowBox[{"(", 
    RowBox[{
     RowBox[{"d", " ", 
      RowBox[{"(", 
       RowBox[{
        RowBox[{"-", "S3"}], "+", "S4"}], ")"}]}], "+", 
     RowBox[{"c", " ", 
      RowBox[{"(", 
       RowBox[{"S3", "+", "S4"}], ")"}]}]}], ")"}], " ", 
   RowBox[{"Cos", "[", "\[Theta]", "]"}]}], 
  RowBox[{
   RowBox[{
    SuperscriptBox["d", "2"], " ", 
    RowBox[{"(", 
     RowBox[{"S0", "-", "S3"}], ")"}], " ", 
    RowBox[{"(", 
     RowBox[{"S3", "-", "S4"}], ")"}]}], "+", 
   RowBox[{
    SuperscriptBox["c", "2"], " ", 
    RowBox[{"(", 
     RowBox[{"S0", "+", "S3"}], ")"}], " ", 
    RowBox[{"(", 
     RowBox[{"S3", "+", "S4"}], ")"}]}]}]]], "Output",
 CellChangeTimes->{3.7170901270686016`*^9}]
}, Open  ]],

Cell[BoxData[
 RowBox[{
  RowBox[{
   RowBox[{
    RowBox[{"/*", " ", "Step"}], " ", "2"}], ":", " ", "Validation"}], ",", 
  " ", 
  RowBox[{
  "Transmembrane", " ", "potential", " ", "shall", " ", "be", " ", "zero", 
   " ", "if", " ", "the", " ", "membrane", " ", "has", " ", "zero", " ", 
   "thickness", " ", "*", 
   RowBox[{"/", " ", "\[IndentingNewLine]"}]}]}]], "Input",
 CellChangeTimes->{{3.717090148998856*^9, 3.7170901491328635`*^9}, {
  3.7170902636644144`*^9, 3.717090338706707*^9}, {3.717163122343707*^9, 
  3.7171631498472123`*^9}},
 EmphasizeSyntaxErrors->True],

Cell[CellGroupData[{

Cell[BoxData[
 RowBox[{"c", "=", "d"}]], "Input",
 CellChangeTimes->{{3.717090347049184*^9, 3.717090349096301*^9}}],

Cell[BoxData["d"], "Output",
 CellChangeTimes->{3.7170903496773343`*^9}]
}, Open  ]],

Cell[CellGroupData[{

Cell[BoxData["Vm"], "Input",
 CellChangeTimes->{{3.717090352627503*^9, 3.7170903530525274`*^9}}],

Cell[BoxData["0"], "Output",
 CellChangeTimes->{3.717090353941578*^9}]
}, Open  ]]
},
WindowSize->{1350, 686},
WindowMargins->{{0, Automatic}, {Automatic, 0}},
FrontEndVersion->"10.1 for Microsoft Windows (64-bit) (March 23, 2015)",
StyleDefinitions->"Default.nb"
]
(* End of Notebook Content *)

(* Internal cache information *)
(*CellTagsOutline
CellTagsIndex->{}
*)
(*CellTagsIndex
CellTagsIndex->{}
*)
(*NotebookFileOutline
Notebook[{
Cell[558, 20, 95, 1, 31, "Input"],
Cell[656, 23, 466, 10, 31, "Input"],
Cell[1125, 35, 708, 18, 52, "Input"],
Cell[CellGroupData[{
Cell[1858, 57, 3520, 106, 77, "Input"],
Cell[5381, 165, 3435, 106, 77, "Output"]
}, Open  ]],
Cell[CellGroupData[{
Cell[8853, 276, 121, 2, 31, "Input"],
Cell[8977, 280, 71, 1, 31, "Output"]
}, Open  ]],
Cell[CellGroupData[{
Cell[9085, 286, 117, 2, 31, "Input"],
Cell[9205, 290, 73, 1, 31, "Output"]
}, Open  ]],
Cell[CellGroupData[{
Cell[9315, 296, 96, 1, 31, "Input"],
Cell[9414, 299, 848, 28, 49, "Output"]
}, Open  ]],
Cell[10277, 330, 579, 14, 52, "Input"],
Cell[CellGroupData[{
Cell[10881, 348, 115, 2, 31, "Input"],
Cell[10999, 352, 72, 1, 31, "Output"]
}, Open  ]],
Cell[CellGroupData[{
Cell[11108, 358, 96, 1, 31, "Input"],
Cell[11207, 361, 70, 1, 31, "Output"]
}, Open  ]]
}
]
*)

(* End of internal cache information *)
